# Supplementary material for: Thermodynamics and selection of the plasminogen activator inhibitor-1 latency transition
Source: J Biol Chem. 2025 Nov 4;301(12):110896. doi: 10.1016/j.jbc.2025.110896 (PMC12702362; doi:10.1016/j.jbc.2025.110896)
Supplement: Supporting data [file mmc1.xlsx]

## Sheet: Input_vs_0h
Variant	baseMean	log2FoldChange	lfcSE	stat	pvalue	padj
V1A	819.529	0.708876	0.195193	3.63167	0.000281591	0.00125642
V1R	3.63384	1.98833	4.08046	0.487281	0.626059	0.722841
V1N	186.129	0.834393	0.585297	1.42559	0.153987	0.247012
V1D	210.367	1.59148	0.482681	3.29715	0.000976696	0.00362852
V1C	0	NA	NA	NA	NA	NA
V1E	250.846	0.805869	0.266342	3.02569	0.00248066	0.00802623
V1Q	542.884	0.241849	0.280151	0.863283	0.387982	0.510603
V1G	1620.07	1.91728	0.357167	5.36802	7.96065e-08	1.00508e-06
V1H	157.661	1.10999	0.434983	2.5518	0.0107167	0.0276104
V1I	162.908	0.74801	0.548919	1.3627	0.172978	0.271906
V1L	503.425	0.774577	0.234373	3.3049	0.000950117	0.00355159
V1K	217.961	0.493718	0.582515	0.847561	0.396682	0.518861
V1M	301.524	0.326849	0.241205	1.35507	0.175396	0.274841
V1F	207.356	0.864625	0.238619	3.62346	0.000290692	0.00129011
V1P	323.128	0.681592	0.698803	0.975371	0.329376	0.450925
V1S	292.947	1.32171	0.475446	2.77994	0.00543682	0.0155781
V1T	205.223	0.630749	0.4	1.57687	0.114824	0.195696
V1W	249.441	0.873577	0.428642	2.03801	0.041549	0.0859092
V1Y	196.54	1.3185	0.352353	3.74199	0.000182566	0.000861692
V1V	3.69347e+06	0.958644	0.170782	5.61327	1.9854e-08	2.8422e-07
V1X	2.59979	-5.44147	3.54536	-1.53482	0.124829	0.208989
V1B	10.9447	2.28888	1.44892	1.57971	0.114173	0.194941
H2A	0.104634	1.98837	4.08046	0.487291	0.626052	NA
H2R	913.262	0.528313	0.161144	3.27852	0.00104354	0.00383552
H2N	471.458	0.811541	0.345795	2.34689	0.018931	0.0443757
H2D	281.017	1.43026	0.35899	3.98412	6.77315e-05	0.000365035
H2C	250.63	0.447725	0.628597	0.71226	0.476304	0.595638
H2E	287.037	0.504806	0.366403	1.37773	0.168286	0.265701
H2Q	543.172	0.935946	0.233561	4.00729	6.14205e-05	0.000334197
H2G	440.706	0.821036	0.285448	2.87631	0.00402354	0.0120256
H2H	3.6932e+06	0.958759	0.170756	5.61478	1.96816e-08	2.83672e-07
H2I	245.547	1.37302	0.35509	3.8667	0.000110319	0.000548447
H2L	293.539	0.967283	0.277425	3.48664	0.000489125	0.00201545
H2K	428.025	0.711429	0.765178	0.929757	NA	NA
H2M	320.525	0.841114	0.352264	2.38774	0.0169524	0.0404728
H2F	204.198	1.15243	0.573713	2.00872	0.0445668	0.0908444
H2P	413.707	1.11768	0.487611	2.29217	0.0218961	0.0502255
H2S	264.796	0.627587	0.310034	2.02425	0.0429443	0.0880404
H2T	201.921	0.917701	0.477276	1.92279	0.0545066	0.10711
H2W	266.834	0.191509	0.581866	0.329129	0.742058	0.819317
H2Y	583.998	0.962487	0.195498	4.92325	8.51186e-07	8.12861e-06
H2V	319.922	1.49299	0.263647	5.66282	1.48906e-08	2.27522e-07
H2X	6.62785	-2.23681	2.51847	-0.88816	0.374455	0.497258
H2B	0.854829	-1.58133	3.88592	-0.406938	0.684054	0.771777
H3A	0	NA	NA	NA	NA	NA
H3R	742.229	0.513627	0.242821	2.11525	0.0344089	0.0733958
H3N	845.381	1.02584	0.342783	2.99269	0.00276534	0.00879903
H3D	2177.74	1.05961	0.399735	2.65078	0.00803064	0.0217434
H3C	232.426	0.560427	0.487699	1.14912	0.250505	0.363123
H3E	75.3159	1.29098	0.503956	2.5617	0.0104163	0.026957
H3Q	308.06	0.979845	0.277726	3.52809	0.000418563	0.0017665
H3G	395.45	1.01475	0.244714	4.14668	3.37329e-05	0.000200284
H3H	3.69163e+06	0.958335	0.170697	5.61425	1.97413e-08	2.83691e-07
H3I	327.07	1.43135	0.387315	3.69556	0.000219405	0.00101275
H3L	225.461	1.17096	0.313076	3.74017	0.000183897	0.000867027
H3K	284.515	0.659686	0.414791	1.59041	0.111743	0.191666
H3M	0	NA	NA	NA	NA	NA
H3F	437.127	0.302513	0.251988	1.2005	0.229944	0.339698
H3P	570.34	1.65281	0.350705	4.71282	2.44315e-06	2.02568e-05
H3S	221.042	0.68839	0.529472	1.30014	0.193551	0.296951
H3T	238.303	0.869354	0.570669	1.52339	0.12766	0.212539
H3W	233.647	0.865334	0.369276	2.34333	0.0191127	0.0447051
H3Y	545.149	1.39526	0.23228	6.00678	1.89242e-09	3.36544e-08
H3V	436.296	0.862558	0.567553	1.51979	0.128565	0.213618
H3X	2.01066	-3.18388	3.9328	-0.809571	0.418187	0.540754
H3B	3.61669	5.38258	3.91883	1.37352	0.169592	0.267425
P4A	312.442	1.02521	0.231466	4.4292	9.45834e-06	6.55084e-05
P4R	474.746	1.04884	0.178775	5.86685	4.4416e-09	7.4063e-08
P4N	191.316	1.23767	0.337047	3.6721	0.000240568	0.00109959
P4D	323.941	1.14954	0.300055	3.83109	0.000127575	0.000624283
P4C	214.496	0.770339	0.372772	2.06651	0.03878	0.0812157
P4E	233.618	0.897542	0.509414	1.76191	0.078084	0.143358
P4Q	232.618	1.37962	0.411364	3.35376	0.000797221	0.00305622
P4G	361.572	0.767471	0.657918	1.16651	NA	NA
P4H	514.934	1.43439	0.415086	3.45564	0.000548984	0.00222777
P4I	319.906	1.1709	0.264676	4.42389	9.6941e-06	6.68938e-05
P4L	473.753	0.369502	0.387938	0.952478	0.340854	0.462398
P4K	355.631	1.57862	0.670164	2.35558	0.0184939	0.0434875
P4M	200.582	0.877867	0.413178	2.12467	0.0336143	0.071915
P4F	485.726	2.22175	0.23921	9.28783	1.57468e-20	4.21057e-18
P4P	3.69333e+06	0.958134	0.170731	5.61195	2.00062e-08	2.85852e-07
P4S	425.88	1.23458	0.231866	5.32453	1.01215e-07	1.25256e-06
P4T	662.666	1.04271	0.219317	4.75434	1.99098e-06	1.67488e-05
P4W	258.558	0.586263	0.393171	1.49111	0.135932	0.223921
P4Y	271.478	1.01189	0.418939	2.41536	0.0157197	0.0378678
P4V	284.203	0.400134	0.26436	1.51359	0.130129	0.215739
P4X	4.05195	-1.21125	2.76314	-0.43836	0.661126	0.752028
P4B	0.0559736	0.0648258	4.08046	0.0158869	0.987325	NA
P5A	252.731	1.10354	0.448891	2.45837	0.013957	0.0342824
P5R	202.739	0.704699	0.260241	2.70787	0.00677169	0.0188055
P5N	232.285	1.15278	0.353293	3.26294	0.00110261	0.00403285
P5D	221.012	0.95936	0.427428	2.2445	0.0248005	0.0558776
P5C	224.617	1.15553	0.462336	2.49933	0.0124428	0.0311152
P5E	386.467	0.6274	0.402096	1.56032	0.118684	0.200788
P5Q	563.516	0.412955	0.534023	0.773291	0.43935	0.561559
P5G	166.133	0.737844	0.356992	2.06683	0.0387498	0.081175
P5H	299.129	1.48205	0.598218	2.47745	0.0132326	0.0328207
P5I	277.144	1.59117	0.294104	5.41024	6.29407e-08	8.09686e-07
P5L	528.407	0.565709	0.316192	1.78913	0.0735937	0.136645
P5K	237.802	0.84535	0.397521	2.12655	0.0334572	0.0716311
P5M	226.485	0.832655	0.242612	3.43205	0.000599036	0.00239199
P5F	218.855	0.872582	0.425313	2.05162	0.0402061	0.0835944
P5P	3.69384e+06	0.958533	0.170722	5.6146	1.97021e-08	2.83672e-07
P5S	431.557	0.972113	0.297189	3.27102	0.00107159	0.00393091
P5T	823.933	1.24457	0.460755	2.70116	0.0069099	0.0191326
P5W	164.785	0.0634149	0.281626	0.225174	0.821844	0.879021
P5Y	281.567	1.28483	0.332886	3.85967	0.00011354	0.000561799
P5V	353.087	1.1411	0.231612	4.92679	8.3593e-07	8.01358e-06
P5X	0.599901	-3.32516	3.93038	-0.846015	0.397544	0.519716
P5B	2.38968	0.693984	2.63284	0.263588	0.792098	0.857991
S6A	388.739	1.68621	0.482503	3.49472	0.000474557	0.00196299
S6R	377.362	0.400158	0.251754	1.58948	0.111952	0.191936
S6N	244.859	1.25581	0.37107	3.3843	0.000713596	0.00277543
S6D	267.958	1.30966	0.25738	5.08845	3.60997e-07	3.91141e-06
S6C	314.756	0.276098	0.445228	0.620127	0.535174	0.647528
S6E	279.801	1.41553	0.506361	2.79549	0.00518209	0.0149974
S6Q	265.831	0.720634	0.338013	2.13197	0.0330093	0.0709359
S6G	244.674	0.994563	0.345727	2.87673	0.00401817	0.0120144
S6H	209.556	0.585055	0.324611	1.80233	0.0714942	0.133652
S6I	236.014	0.626107	0.867634	0.721626	0.470525	0.590186
S6L	265.85	0.790536	0.437467	1.80707	0.0707506	0.132693
S6K	305.786	0.972362	0.607102	1.60165	0.109234	0.188039
S6M	286.887	0.781896	0.455671	1.71592	0.0861758	0.155432
S6F	249.707	0.770906	0.283682	2.71751	0.00657759	0.0183277
S6P	594.315	0.624337	0.252664	2.47102	0.0134728	0.0333018
S6S	3.69397e+06	0.958788	0.17076	5.61482	1.96761e-08	2.83672e-07
S6T	267.101	1.47555	0.356591	4.13792	3.50463e-05	0.00020726
S6W	495.743	0.356172	0.291983	1.21984	0.222526	0.331289
S6Y	477.879	0.61386	0.297943	2.06033	0.0393674	0.0822848
S6V	187.352	0.675694	0.370364	1.82441	0.0680903	0.128638
S6X	2.40226	-2.90038	2.96576	-0.977954	0.328097	0.449901
S6B	0.583372	3.22766	3.9603	0.815005	0.41507	0.537652
Y7A	257.261	0.961806	0.49441	1.94536	0.0517314	0.102572
Y7R	287.474	1.14583	0.426246	2.68818	0.00718421	0.0197605
Y7N	369.563	1.45231	0.336536	4.31548	1.5926e-05	0.000104047
Y7D	929.212	1.11619	1.07606	1.0373	NA	NA
Y7C	889.242	0.780788	0.266298	2.93201	0.00336779	0.0104021
Y7E	344.571	1.59616	0.322147	4.95475	7.24244e-07	7.05125e-06
Y7Q	137.562	1.6313	0.373071	4.37263	1.2276e-05	8.27279e-05
Y7G	271.878	0.644837	0.458003	1.40793	0.159151	0.253561
Y7H	765.594	0.719562	0.281671	2.55462	0.0106305	0.0274166
Y7I	261.003	0.405703	0.522085	0.777082	0.43711	0.559522
Y7L	205.513	1.20062	0.345492	3.47511	0.000510646	0.00208804
Y7K	560.353	1.68051	0.303368	5.53953	3.03284e-08	4.14401e-07
Y7M	384.985	1.38576	0.252937	5.47867	4.28527e-08	5.65852e-07
Y7F	280.889	0.962373	0.405843	2.3713	0.0177258	0.0419845
Y7P	333.661	0.969107	0.59124	1.63911	0.10119	0.177219
Y7S	290.382	0.419119	0.25408	1.64955	0.0990341	0.174322
Y7T	860.666	1.50516	0.200415	7.51021	5.90314e-14	2.31397e-12
Y7W	188.707	0.62517	0.348901	1.79182	0.0731613	0.136123
Y7Y	3.691e+06	0.958782	0.170719	5.61613	1.95277e-08	2.83672e-07
Y7V	271.694	1.13078	0.371777	3.04154	0.00235369	0.00767512
Y7X	1017.22	-0.373723	0.377417	-0.990212	0.32207	0.443261
Y7B	28.5958	1.29493	0.652779	1.98373	0.0472863	0.0953239
V8A	660.663	0.413059	0.187108	2.2076	0.0272725	0.0604826
V8R	0.113682	1.98837	4.08046	0.487291	0.626052	NA
V8N	238.546	-1.00505	0.53476	-1.87944	0.0601844	0.116104
V8D	250.725	-0.815067	0.322562	-2.52685	0.0115089	0.0292887
V8C	0	NA	NA	NA	NA	NA
V8E	258.169	0.470128	0.343566	1.36838	0.171194	0.269725
V8Q	190.296	-0.0400599	0.417807	-0.0958813	0.923615	0.950661
V8G	149.888	-0.854224	0.596962	-1.43095	0.152444	0.245459
V8H	434.859	-0.576096	0.402409	-1.43162	0.152253	0.245318
V8I	200.654	0.789682	0.314695	2.50936	0.0120952	0.0304494
V8L	559.463	0.465432	0.216479	2.15001	0.0315543	0.068517
V8K	169.97	-1.06935	0.58449	-1.82955	0.0673175	0.127307
V8M	378.118	0.939518	0.259498	3.62052	0.000294008	0.00130352
V8F	1055.82	1.57652	0.366119	4.30602	1.66219e-05	0.000108028
V8P	282.288	-0.246535	0.448149	-0.55012	0.582237	0.68649
V8S	157.967	-0.91071	0.337983	-2.69454	0.00704849	0.0194659
V8T	289.387	-0.436147	0.461902	-0.944241	0.345047	0.466465
V8W	298.448	0.0624569	0.34332	0.18192	0.855645	0.902666
V8Y	338.235	0.667006	0.508497	1.31172	0.189614	0.292288
V8V	3.69402e+06	0.959951	0.170776	5.62113	1.89715e-08	2.80158e-07
V8X	5.45695	-0.879078	1.44131	-0.609917	0.541917	0.652199
V8B	0.0480692	0.0648258	4.08046	0.0158869	0.987325	NA
A9A	3.68931e+06	0.959822	0.170839	5.61827	1.92876e-08	2.83149e-07
A9R	117.407	-1.29217	0.484168	-2.66884	0.00761131	0.0207531
A9N	190.185	-0.498407	0.397533	-1.25375	0.209933	0.31587
A9D	451.724	-0.0502081	0.41606	-0.120675	0.903948	0.937897
A9C	240.191	-0.224527	0.316441	-0.709537	0.477992	0.596881
A9E	281.181	0.216815	0.555077	0.390603	0.696091	0.781705
A9Q	143.586	-0.297084	0.604901	-0.491129	0.623335	0.722096
A9G	257.35	0.888813	0.34461	2.57918	0.0099034	0.0258171
A9H	553.65	0.350994	0.36866	0.952083	0.341055	0.462503
A9I	125.926	-0.87308	0.428055	-2.03964	0.0413861	0.0856433
A9L	1651.84	1.51794	0.357631	4.24442	2.1916e-05	0.000137425
A9K	100.591	-1.1265	0.628906	-1.79121	0.0732598	0.136171
A9M	292.894	0.408193	0.303143	1.34654	0.178129	0.278192
A9F	1344.83	0.302127	0.189889	1.59107	0.111594	0.191453
A9P	253.102	-0.00577712	0.407805	-0.0141664	0.988697	0.991744
A9S	496.325	0.583877	0.269665	2.16519	0.0303728	0.0663558
A9T	1831.22	0.516627	0.178549	2.89347	0.00381012	0.011484
A9W	439.866	1.41435	0.334109	4.2332	2.30392e-05	0.000143866
A9Y	937.808	1.12611	0.274884	4.09668	4.19122e-05	0.000244771
A9V	910.567	0.213475	0.19851	1.07539	0.282201	0.398499
A9X	0.307242	-0.787078	3.97677	-0.197919	0.843109	0.89372
A9B	0.816533	-3.77194	3.9241	-0.961226	0.336439	0.457569
H10A	0	NA	NA	NA	NA	NA
H10R	864.449	0.577857	0.320079	1.80536	0.0710191	0.132963
H10N	715.395	1.27185	0.408013	3.11719	0.00182586	0.00620246
H10D	270.757	0.775541	0.637009	1.21747	0.223424	0.332098
H10C	182.49	0.71422	0.378953	1.88472	0.0594681	0.11494
H10E	347.029	1.9042	0.396856	4.7982	1.60097e-06	1.38572e-05
H10Q	526.548	1.43929	0.229732	6.2651	3.7259e-10	7.99307e-09
H10G	217.066	0.932452	0.276213	3.37584	0.000735903	0.00285181
H10H	3.69418e+06	0.958411	0.170699	5.61462	1.96992e-08	2.83672e-07
H10I	109.457	0.382126	0.446385	0.856045	0.391973	0.514228
H10L	246.126	0.662755	0.432957	1.53076	0.125828	0.210284
H10K	207.791	0.934452	0.474207	1.97056	0.0487745	0.0978233
H10M	274.3	1.51983	0.448566	3.38819	0.000703558	0.00273923
H10F	329.854	1.33628	0.24351	5.48757	4.07493e-08	5.40997e-07
H10P	116.075	-0.0832773	0.560077	-0.148689	0.881799	0.9222
H10S	203.716	0.489195	0.419384	1.16646	0.243428	0.354857
H10T	188.545	0.970774	0.398984	2.43311	0.0149696	0.0364276
H10W	206.371	1.03129	0.375752	2.74461	0.00605835	0.0170586
H10Y	475.037	0.705158	0.188748	3.73597	0.000186992	0.000879954
H10V	267.403	0.89035	0.285981	3.11332	0.00184995	0.00627006
H10X	2.12914	-1.16382	2.16932	-0.53649	0.59162	0.694599
H10B	0	NA	NA	NA	NA	NA
L11A	141.2	0.47275	0.321075	1.4724	0.140913	0.230689
L11R	499.75	1.53807	0.343966	4.47157	7.76466e-06	5.55774e-05
L11N	185.083	-0.620255	0.342323	-1.8119	0.0700015	0.131618
L11D	138.211	-1.6854	0.616768	-2.73263	0.00628311	0.0175791
L11C	0	NA	NA	NA	NA	NA
L11E	101.826	-1.04814	0.707807	-1.48083	0.138652	0.227601
L11Q	275.68	0.819897	0.431279	1.90108	0.0572909	0.111663
L11G	184.366	-0.936486	0.362154	-2.58588	0.00971304	0.0253786
L11H	283.91	0.00707748	0.364439	0.0194202	0.984506	0.99077
L11I	195.499	0.0856456	0.402799	0.212626	0.831619	0.88568
L11L	3.69528e+06	0.96013	0.170694	5.62484	1.85676e-08	2.76372e-07
L11K	206.541	0.355166	0.466583	0.761205	0.446535	0.567967
L11M	498.654	0.824992	0.432748	1.9064	0.0565983	0.110525
L11F	160.769	-0.725286	0.346901	-2.09076	0.0365496	0.0771706
L11P	948.099	-0.428756	0.292654	-1.46506	0.142905	0.233253
L11S	129.241	-0.670498	0.680071	-0.985923	0.324171	0.445333
L11T	105.75	-0.0521646	0.485519	-0.107441	0.914439	0.944462
L11W	117.431	-0.182081	0.61007	-0.298459	0.765353	0.837626
L11Y	174.163	0.379621	0.402266	0.943707	0.345319	0.466596
L11V	312.393	1.41455	0.388986	3.6365	0.000276373	0.00123756
L11X	0.767823	-3.68125	3.92522	-0.937845	0.348324	0.469216
L11B	0	NA	NA	NA	NA	NA
A12A	3.69513e+06	0.959732	0.170712	5.62193	1.88837e-08	2.79567e-07
A12R	82.5221	-2.86723	0.828035	-3.46269	0.000534806	0.00217377
A12N	77.1405	-1.28676	0.553282	-2.32569	0.020035	0.0466714
A12D	413.531	-0.132283	0.511164	-0.258787	0.795799	0.860853
A12C	239.671	0.401576	0.69006	0.581944	0.560604	0.668777
A12E	114.282	-0.897922	0.414847	-2.16446	0.0304287	0.0664585
A12Q	127.484	-0.200043	0.706061	-0.283323	0.776929	0.845844
A12G	121.994	-0.541799	0.369316	-1.46704	0.142367	0.232577
A12H	91.258	-1.10047	0.569608	-1.93198	0.0533625	0.105194
A12I	226.857	0.654875	0.453694	1.44343	0.1489	0.240988
A12L	67.9936	0.402474	0.432897	0.929723	0.352515	0.473594
A12K	199.057	-1.15105	0.745361	-1.54428	0.12252	0.205951
A12M	211.349	1.04796	0.359765	2.91291	0.00358083	0.0109496
A12F	287.028	1.10515	0.44019	2.51061	0.0120523	0.0303824
A12P	124.17	-1.3521	0.515478	-2.623	0.00871591	0.0231871
A12S	516.603	-0.198805	0.380017	-0.523149	0.600871	0.702596
A12T	976.382	0.741303	0.211945	3.49763	0.000469419	0.00194927
A12W	315.1	1.22233	0.282048	4.33376	1.46584e-05	9.66935e-05
A12Y	134.936	-0.0402485	0.791951	-0.050822	0.959467	0.974038
A12V	464.886	1.16245	0.276752	4.20033	2.66523e-05	0.000162894
A12X	0.24825	-2.05893	3.96333	-0.519494	0.603416	0.704691
A12B	10.2228	0.768355	1.80654	0.425319	0.670604	0.760383
S13A	178.774	-0.631615	0.646047	-0.977661	0.328242	0.450018
S13R	89.2346	-1.38429	0.45442	-3.04628	0.00231693	0.00757173
S13N	456.348	0.984539	0.361362	2.72452	0.00643946	0.0179561
S13D	153.284	-0.710782	0.468506	-1.51712	0.129235	0.21459
S13C	115.771	-1.74544	0.59773	-2.92011	0.00349904	0.0107278
S13E	116.584	-1.57281	0.707007	-2.2246	0.0261083	0.0583154
S13Q	0	NA	NA	NA	NA	NA
S13G	136.702	-1.12828	0.381635	-2.95643	0.00311227	0.00972518
S13H	0	NA	NA	NA	NA	NA
S13I	124.547	-1.1473	0.374072	-3.06706	0.00216176	0.00713629
S13L	312.063	-1.22948	0.3273	-3.75644	0.000172348	0.000817723
S13K	96.0378	-2.61756	0.545604	-4.79754	1.60629e-06	1.38872e-05
S13M	83.0909	-1.32483	0.696909	-1.90101	0.0573004	0.111663
S13F	129.098	-1.5686	0.526727	-2.97801	0.00290122	0.00917291
S13P	580.684	0.0854226	0.253056	0.337564	0.735692	0.813848
S13S	3.69625e+06	0.961121	0.170699	5.63049	1.79694e-08	2.71791e-07
S13T	263.778	0.516443	0.369967	1.39591	0.16274	0.258472
S13W	135.603	-1.71773	0.382946	-4.48556	7.27225e-06	5.34321e-05
S13Y	250.154	-1.11879	0.313951	-3.5636	0.000365806	0.00157221
S13V	116.684	-1.40807	0.496132	-2.83809	0.00453842	0.0133356
S13X	342.237	-1.49101	0.314155	-4.74609	2.07388e-06	1.73681e-05
S13B	0.203199	0.257023	4.04976	0.0634663	0.949395	NA
D14A	4.61159	0.576028	1.22177	0.47147	0.637305	0.731975
D14R	182.251	0.438088	0.627307	0.698362	0.484951	0.603109
D14N	298.18	0.52281	0.39819	1.31297	0.189194	0.291881
D14D	3.69579e+06	0.960627	0.170698	5.62763	1.82699e-08	2.74122e-07
D14C	202.896	-0.576141	0.477078	-1.20764	0.227184	0.336417
D14E	487.912	1.20009	0.242975	4.93917	7.84559e-07	7.58914e-06
D14Q	135.726	-0.258289	0.316005	-0.817355	0.413725	0.536315
D14G	550.526	-0.0530863	0.20603	-0.257663	0.796667	0.861196
D14H	115.536	0.30173	0.568762	0.530503	0.595763	0.698661
D14I	158.705	-1.22077	0.594877	-2.05213	0.0401567	0.0835379
D14L	146.299	-1.85457	0.535225	-3.46504	0.000530157	0.00215943
D14K	108.534	-0.485199	0.787211	-0.616352	0.537662	0.649587
D14M	122.234	-1.52773	0.519096	-2.94306	0.00324981	0.0100751
D14F	139.769	-2.30495	0.529448	-4.35349	1.33988e-05	8.90916e-05
D14P	456.077	-0.363086	0.635562	-0.571283	0.567808	0.674576
D14S	189.67	0.00103172	0.473054	0.00218098	0.99826	0.998389
D14T	135.58	1.10707	0.577943	1.91554	0.0554236	0.108599
D14W	74.1551	-2.92115	0.48801	-5.98584	2.15274e-09	3.81029e-08
D14Y	338.515	-0.404353	0.357016	-1.13259	0.257387	0.370765
D14V	298.636	-0.657763	0.299575	-2.19566	0.0281166	0.0621191
D14X	0.48064	-1.68971	3.94437	-0.428386	0.66837	0.758885
D14B	0.0480692	0.0648258	4.08046	0.0158869	0.987325	NA
F15A	75.6366	-2.08239	0.483466	-4.30722	1.65323e-05	0.000107539
F15R	116.281	-2.2364	0.77587	-2.88244	0.0039461	0.0118272
F15N	117.788	-2.3467	0.782869	-2.99756	0.00272152	0.00867065
F15D	141.447	-2.71344	0.602133	-4.50638	6.59429e-06	4.89311e-05
F15C	113.623	-2.57841	0.593062	-4.34762	1.3762e-05	9.13736e-05
F15E	145.317	-2.10116	0.389441	-5.39533	6.83963e-08	8.7089e-07
F15Q	30.2348	-3.08956	0.807654	-3.82535	0.000130587	0.000636941
F15G	111.587	-2.75725	0.768451	-3.58806	0.000333144	0.0014487
F15H	73.2734	-2.43906	0.602625	-4.04739	5.17919e-05	0.000287021
F15I	189.347	-0.607871	0.286849	-2.11914	0.034079	0.072775
F15L	793.2	0.621239	0.230779	2.69192	0.00710414	0.0195835
F15K	140.237	-2.20334	0.528999	-4.16511	3.11201e-05	0.000186845
F15M	99.2626	-0.46048	0.64832	-0.710267	0.477539	0.596665
F15F	3.69662e+06	0.961427	0.170704	5.63214	1.77983e-08	2.69749e-07
F15P	61.4149	-3.02958	0.778397	-3.89208	9.93891e-05	0.000499749
F15S	452.631	-1.14	0.32372	-3.52155	0.000429034	0.00180156
F15T	81.9888	-0.033936	0.935749	-0.0362662	0.97107	0.982089
F15W	82.8232	-2.23805	0.962597	-2.32501	0.0200713	0.0467415
F15Y	191.852	-1.21801	0.509035	-2.39279	0.016721	0.0399968
F15V	292.557	-0.160393	0.475825	-0.337083	0.736054	0.814129
F15X	1.91531	-3.95609	3.30315	-1.19767	0.231045	0.340988
F15B	0	NA	NA	NA	NA	NA
G16A	14.8775	1.01521	0.770899	1.31691	0.187868	0.290434
G16R	236.711	0.195905	0.315984	0.619985	0.535268	0.647528
G16N	0	NA	NA	NA	NA	NA
G16D	0.425848	1.50125	3.9483	0.380228	0.703776	0.788326
G16C	0.227365	2.94429	4.03253	0.730135	0.465308	0.585311
G16E	139.212	0.119312	0.351575	0.339365	0.734335	0.812948
G16Q	0	NA	NA	NA	NA	NA
G16G	3.6985e+06	0.959211	0.170673	5.62016	1.90779e-08	2.80961e-07
G16H	0	NA	NA	NA	NA	NA
G16I	0	NA	NA	NA	NA	NA
G16L	0.729014	-3.12134	3.93395	-0.793436	0.427524	0.5496
G16K	7.96017	0.186395	1.42819	0.130512	0.896162	0.931625
G16M	0.480764	-2.18298	3.9587	-0.55144	0.581332	0.685532
G16F	0	NA	NA	NA	NA	NA
G16P	0	NA	NA	NA	NA	NA
G16S	0	NA	NA	NA	NA	NA
G16T	0	NA	NA	NA	NA	NA
G16W	560.756	-1.11761	0.523163	-2.13626	0.0326584	0.0703635
G16Y	0	NA	NA	NA	NA	NA
G16V	476.799	-1.25905	0.506655	-2.48503	0.0129542	0.0322005
G16X	0.293346	1.02658	4.08046	0.251585	0.801362	0.862539
G16B	0	NA	NA	NA	NA	NA
V17A	308.36	0.41166	0.262726	1.56688	0.117143	0.198742
V17R	0	NA	NA	NA	NA	NA
V17N	57.6018	-0.721289	0.698306	-1.03291	0.301645	0.420953
V17D	59.4113	-0.857625	0.981436	-0.873847	0.382202	0.505127
V17C	0	NA	NA	NA	NA	NA
V17E	81.8548	-0.575846	0.429604	-1.34041	0.180112	0.280797
V17Q	112.669	-1.72957	0.512788	-3.37287	0.000743893	0.00287831
V17G	81.7288	-0.503975	0.812052	-0.620619	0.53485	0.647337
V17H	76.8545	-1.45531	0.749466	-1.94179	0.0521621	0.10329
V17I	244.874	2.82885	0.314915	8.98291	2.63701e-19	5.98281e-17
V17L	435.965	0.753202	0.334715	2.25028	0.0244312	0.0551949
V17K	53.9659	-1.32469	1.14038	-1.16163	0.245386	0.356808
V17M	409.416	1.23503	0.27469	4.49608	6.9219e-06	5.10082e-05
V17F	127.74	0.867851	0.479175	1.81114	0.0701197	0.131807
V17P	32.8458	-2.14977	1.20798	-1.77964	0.0751352	0.138958
V17S	71.9239	0.106286	0.905007	0.117442	0.90651	0.939563
V17T	190.951	0.663605	0.427042	1.55396	0.120195	0.203
V17W	64.1451	-1.09319	0.847602	-1.28975	0.197138	0.301096
V17Y	65.2954	-0.589306	0.559736	-1.05283	0.29242	0.410297
V17V	3.69746e+06	0.959045	0.170747	5.61676	1.94572e-08	2.83672e-07
V17X	1.68506	-1.98546	3.48226	-0.570165	0.568566	0.675155
V17B	0.160017	-1.41903	3.99455	-0.355242	0.722408	NA
R18A	60.6174	0.115162	0.712802	0.161562	0.871651	0.915038
R18R	3.69663e+06	0.959986	0.170694	5.62401	1.86571e-08	2.77154e-07
R18N	81.3861	0.0310898	1.00635	0.0308938	0.975354	0.984825
R18D	68.4767	-1.03658	0.532789	-1.94557	0.051707	0.102572
R18C	34.7315	-0.671404	0.830209	-0.808717	0.418678	0.54103
R18E	46.9571	-0.439058	0.761898	-0.576269	0.564433	0.671846
R18Q	54.5736	0.41469	0.482199	0.859998	0.38979	0.512524
R18G	510.726	0.245254	0.275022	0.891763	0.37252	0.495216
R18H	157.247	1.37241	0.51478	2.666	0.00767588	0.0209131
R18I	124.426	-1.67557	0.632918	-2.64738	0.00811186	0.0219017
R18L	35.1103	-0.811887	1.04467	-0.777173	0.437057	0.559522
R18K	389.798	0.687206	0.250164	2.74703	0.00601379	0.016965
R18M	650.808	-0.909858	0.434287	-2.09506	0.0361655	0.0765106
R18F	101.477	-1.7326	0.544234	-3.18357	0.00145472	0.0051014
R18P	36.3994	-1.0548	0.825684	-1.27749	0.20143	0.306028
R18S	540.003	0.224068	0.393484	0.569445	0.569054	0.675413
R18T	157.715	-0.459404	0.419253	-1.09577	0.273181	0.388708
R18W	139.946	-0.109846	0.371996	-0.295287	0.767775	0.838805
R18Y	82.2655	-1.02922	1.09044	-0.943859	0.345242	0.466575
R18V	33.9898	-1.22535	1.00499	-1.21926	0.222745	0.331549
R18X	0.976498	-2.90306	3.92302	-0.740006	0.459296	0.580184
R18B	0.0480692	0.0648258	4.08046	0.0158869	0.987325	NA
V19A	420.76	0.00517742	0.260264	0.0198929	0.984129	0.99077
V19R	0	NA	NA	NA	NA	NA
V19N	0	NA	NA	NA	NA	NA
V19D	0	NA	NA	NA	NA	NA
V19C	0	NA	NA	NA	NA	NA
V19E	62.1945	0.77455	0.434775	1.7815	0.0748311	0.138541
V19Q	0	NA	NA	NA	NA	NA
V19G	7.26543	-0.444287	1.17031	-0.379632	0.704218	0.788703
V19H	0	NA	NA	NA	NA	NA
V19I	0	NA	NA	NA	NA	NA
V19L	292.388	0.109105	0.341688	0.319311	0.74949	0.825211
V19K	0	NA	NA	NA	NA	NA
V19M	168.916	0.443502	0.336628	1.31748	0.187676	0.290317
V19F	0	NA	NA	NA	NA	NA
V19P	0	NA	NA	NA	NA	NA
V19S	0.304815	-0.787079	3.97677	-0.197919	0.843108	0.89372
V19T	0	NA	NA	NA	NA	NA
V19W	0	NA	NA	NA	NA	NA
V19Y	0	NA	NA	NA	NA	NA
V19V	3.69898e+06	0.958707	0.170713	5.61591	1.95528e-08	2.83672e-07
V19X	0	NA	NA	NA	NA	NA
V19B	0	NA	NA	NA	NA	NA
F20A	89.5638	-1.71667	0.602088	-2.85119	0.00435553	0.0128639
F20R	148.727	-2.06617	0.563833	-3.66452	0.000247805	0.00112922
F20N	121.982	-2.51276	0.589583	-4.26192	2.02679e-05	0.000128598
F20D	108.136	-2.0016	1.00545	-1.99075	0.0465089	0.0940859
F20C	142.869	-2.24468	0.432896	-5.18525	2.15723e-07	2.48558e-06
F20E	158.764	-2.04654	1.0789	-1.89688	0.0578432	0.112486
F20Q	75.9772	-2.45047	0.979169	-2.50261	0.0123283	0.0309286
F20G	144.325	-0.916939	0.346137	-2.64907	0.0080714	0.0218161
F20H	102.333	-2.31998	0.732575	-3.16688	0.00154082	0.00534951
F20I	228.304	-1.71354	0.550676	-3.1117	0.00186015	0.00630091
F20L	645.979	-0.346675	0.254255	-1.36349	0.172727	0.271625
F20K	115.173	-3.36259	0.451531	-7.44708	9.54322e-14	3.72136e-12
F20M	90.445	-2.43252	0.603632	-4.0298	5.58235e-05	0.000306865
F20F	3.69588e+06	0.961581	0.170797	5.62997	1.80242e-08	2.72071e-07
F20P	69.5857	-2.4356	0.714142	-3.41052	0.000648388	0.00255969
F20S	627.057	-0.421823	0.217639	-1.93817	0.0526019	0.10405
F20T	257.029	-3.26236	1.31813	-2.47499	NA	NA
F20W	236.288	0.548485	0.389063	1.40976	0.158611	0.25288
F20Y	519.58	1.37546	0.33902	4.05715	4.96749e-05	0.000276723
F20V	169.46	-1.78926	0.488173	-3.66521	0.000247133	0.00112685
F20X	2.12055	-3.72694	3.13842	-1.18752	0.235022	0.345563
F20B	0.312129	-2.38491	3.95195	-0.603476	0.546192	0.656501
Q21A	0	NA	NA	NA	NA	NA
Q21R	944.646	0.487297	0.177899	2.73919	0.00615915	0.017291
Q21N	244.299	0.477532	1.29494	0.368767	0.712301	0.794547
Q21D	199.054	-0.747375	0.662013	-1.12894	0.258922	0.372583
Q21C	152.353	-0.093145	0.381077	-0.244426	0.806901	0.867002
Q21E	131.472	-0.471663	0.293295	-1.60815	0.107802	0.186185
Q21Q	3.69135e+06	0.959014	0.170645	5.61995	1.9101e-08	2.80961e-07
Q21G	170.466	-0.168571	0.397696	-0.423869	0.671661	0.761362
Q21H	482.442	0.59234	0.278902	2.12383	0.0336846	0.0720355
Q21I	153.287	0.194248	0.325426	0.596903	0.550572	0.660387
Q21L	319.248	0.508314	0.277297	1.8331	0.0667876	0.126592
Q21K	409.52	0.798828	0.385631	2.07149	0.0383135	0.0804411
Q21M	168.964	-0.0880765	0.607961	-0.144872	0.884812	0.923773
Q21F	188.019	-0.363947	0.40013	-0.909571	0.363049	0.484346
Q21P	310.559	-1.26584	0.433104	-2.9227	0.00347006	0.0106608
Q21S	0	NA	NA	NA	NA	NA
Q21T	156.953	0.0901152	0.469139	0.192087	0.847674	0.897041
Q21W	152.956	-0.570298	0.330667	-1.72469	0.0845834	0.153076
Q21Y	139.578	-0.62845	1.02928	-0.610575	0.541481	0.651855
Q21V	174.112	0.396273	0.32725	1.21092	0.225927	0.334821
Q21X	1.69697	-3.56873	2.99556	-1.19134	0.233521	0.343965
Q21B	4086.36	1.6664	0.359168	4.63961	3.49063e-06	2.78025e-05
Q22A	0.0559736	0.0648258	4.08046	0.0158869	0.987325	NA
Q22R	1078.12	0.0209766	0.316946	0.0661834	0.947232	0.966514
Q22N	127.539	-0.460995	0.345654	-1.33369	0.182306	0.283709
Q22D	146.875	-0.658152	0.332291	-1.98065	0.0476306	0.0958889
Q22C	106.076	-0.79763	0.774514	-1.02985	0.303083	0.422487
Q22E	231.417	1.18277	0.348779	3.39118	0.000695922	0.00271656
Q22Q	3.68901e+06	0.958409	0.170615	5.61739	1.93867e-08	2.83672e-07
Q22G	182.498	-0.296867	0.545523	-0.544187	0.586313	0.689991
Q22H	510.954	0.133971	0.29311	0.457067	0.647623	0.740171
Q22I	174.634	-0.193	0.427068	-0.45192	0.651327	0.74314
Q22L	519.152	0.401765	0.575652	0.697931	0.48522	0.603262
Q22K	417.449	0.218597	0.255655	0.855048	0.392525	0.514591
Q22M	132.03	-0.0231043	0.590758	-0.0391096	0.968803	0.980591
Q22F	177.077	-0.260533	0.762644	-0.341618	0.732638	0.811382
Q22P	212.796	-1.58198	0.324456	-4.87579	1.08374e-06	9.70572e-06
Q22S	0.665727	-1.59966	3.94678	-0.405308	0.685251	0.772315
Q22T	125.69	-0.453876	0.361416	-1.25583	0.209179	0.314988
Q22W	113.697	-0.493887	0.462573	-1.06769	0.285658	0.402318
Q22Y	148.912	0.289424	0.366809	0.78903	0.430094	0.552715
Q22V	190.205	0.632467	0.36317	1.74152	0.0815932	0.148598
Q22X	0.494442	1.06042	3.90455	0.271585	0.785941	0.85305
Q22B	6329.7	1.82217	0.218314	8.34655	7.02881e-17	6.34033e-15
V23A	415.056	-0.011151	0.303053	-0.0367956	0.970648	0.981997
V23R	0.0480692	0.0648258	4.08046	0.0158869	0.987325	NA
V23N	233.722	-1.97365	1.00746	-1.95904	0.0501081	0.0998827
V23D	96.4787	-3.18267	0.681456	-4.6704	3.0062e-06	2.44115e-05
V23C	0	NA	NA	NA	NA	NA
V23E	185.464	-0.56638	0.440702	-1.28518	0.198731	0.302849
V23Q	65.873	-1.36309	0.5407	-2.52097	0.011703	0.0296717
V23G	88.1887	-2.61659	0.684844	-3.82071	0.00013307	0.000646944
V23H	120.285	-1.24896	0.401758	-3.10873	0.00187896	0.00635402
V23I	238.931	0.87065	0.810915	1.07366	0.282974	0.399364
V23L	302.797	0.315804	0.213549	1.47884	0.139184	0.228175
V23K	98.5155	-0.765049	0.457585	-1.67193	0.0945386	0.167847
V23M	233.334	-0.988846	0.325732	-3.03577	0.00239926	0.00779994
V23F	198.064	-0.415771	0.547062	-0.760006	0.447251	0.568517
V23P	56.6375	-4.08116	0.752556	-5.42307	5.85847e-08	7.60265e-07
V23S	121.706	-0.959365	0.814665	-1.17762	0.238949	0.350052
V23T	106.273	-1.12552	0.771399	-1.45906	0.144549	0.235064
V23W	87.3344	-1.55442	0.921263	-1.68727	0.0915506	0.163319
V23Y	121.347	-0.843032	0.322057	-2.61765	0.00885375	0.0234897
V23V	3.69716e+06	0.960527	0.170696	5.62713	1.83236e-08	2.74377e-07
V23X	0.934517	-1.74882	3.88349	-0.450322	0.652478	0.744
V23B	0.104043	-0.802328	4.04057	-0.198568	0.842601	NA
A24A	3.69483e+06	0.960036	0.170677	5.62486	1.85654e-08	2.76372e-07
A24R	0.113682	1.98837	4.08046	0.487291	0.626052	NA
A24N	96.0825	-1.14592	0.592622	-1.93364	0.0531578	0.104873
A24D	207.613	-1.15128	0.455807	-2.52581	0.0115433	0.0293362
A24C	193.225	0.260646	0.517409	0.503753	0.614435	0.715216
A24E	582.216	0.10725	0.440723	0.24335	0.807735	0.867524
A24Q	188.496	0.461722	0.580205	0.795792	0.426153	0.548671
A24G	223.433	-0.44201	0.430727	-1.02619	0.3048	0.424408
A24H	128.064	0.192705	0.917609	0.210007	0.833662	0.887477
A24I	195.745	0.529329	0.34368	1.54018	0.123517	0.207395
A24L	152.475	0.792515	0.790943	1.00199	0.31635	0.436914
A24K	148.364	-0.576043	0.466675	-1.23436	0.21707	0.324521
A24M	213.33	0.118089	0.353957	0.333623	0.738664	0.816653
A24F	217.546	0.0219715	0.360985	0.0608655	0.951466	0.969069
A24P	177.254	-0.937058	0.463654	-2.02103	0.0432767	0.0885281
A24S	341.864	0.678569	0.398125	1.70441	0.088304	0.158542
A24T	770.233	0.551458	0.284363	1.93927	0.052468	0.10384
A24W	157.07	0.0922372	0.561574	0.164248	0.869536	0.913971
A24Y	179.883	-0.0200537	0.382169	-0.0524734	0.958152	0.973759
A24V	927.048	0.877322	0.288059	3.04563	0.0023219	0.00758468
A24X	0.104043	-0.802328	4.04057	-0.198568	0.842601	NA
A24B	0.107061	1.98837	4.08046	0.487291	0.626052	NA
Q25A	0.0559736	0.0648258	4.08046	0.0158869	0.987325	NA
Q25R	758.994	0.585453	0.291979	2.00512	0.0449503	0.0914767
Q25N	237.176	1.44392	0.267019	5.40756	6.38879e-08	8.20461e-07
Q25D	222.352	0.495029	0.466863	1.06033	0.288995	0.406253
Q25C	157.666	0.125241	0.70363	0.177993	0.858728	0.90528
Q25E	414.441	0.766009	0.421044	1.81931	0.068864	0.129793
Q25Q	3.68528e+06	0.956668	0.170797	5.60121	2.12861e-08	3.02984e-07
Q25G	195.147	0.609158	0.355535	1.71336	0.0866466	0.156131
Q25H	762.635	0.570334	0.269069	2.11966	0.0340347	0.0727013
Q25I	249.499	0.706997	0.240756	2.93657	0.00331864	0.010263
Q25L	486.741	1.0804	0.340308	3.17475	0.00149964	0.00523197
Q25K	396.123	0.609665	0.327805	1.85984	0.0629082	0.120366
Q25M	250.274	1.48764	0.375838	3.9582	7.55159e-05	0.000394273
Q25F	204.204	0.0427939	0.450108	0.0950746	0.924256	0.950928
Q25P	181.643	-0.883188	0.419315	-2.10627	0.0351812	0.0748088
Q25S	0	NA	NA	NA	NA	NA
Q25T	262.619	0.767044	0.31913	2.40355	0.0162368	0.0389946
Q25W	109.761	-0.123398	0.934634	-0.132028	0.894962	0.931153
Q25Y	186.314	0.182954	0.443718	0.412321	0.680104	0.768479
Q25V	224.89	0.611443	0.511131	1.19626	0.231597	0.341601
Q25X	2.47992	1.94115	3.04643	0.637187	0.524003	0.638543
Q25B	9351.51	2.71199	0.301441	8.99673	2.32547e-19	5.44087e-17
A26A	3.69378e+06	0.96099	0.170708	5.62945	1.80786e-08	2.72343e-07
A26R	135.112	0.265796	0.603576	0.440369	0.65967	0.750828
A26N	144.192	0.362006	0.358398	1.01007	0.312464	0.432984
A26D	752.269	1.1202	0.400574	2.79649	0.00516605	0.0149683
A26C	267.039	0.180528	0.488662	0.369433	0.711805	0.79423
A26E	260.838	0.384685	0.251501	1.52955	0.126128	0.210647
A26Q	184.902	0.840015	0.848819	0.989628	0.322356	0.443573
A26G	253.23	0.600017	0.494105	1.21435	0.224613	0.333468
A26H	155.087	0.316277	0.663465	0.476705	0.633572	0.728993
A26I	170.972	0.447222	0.372782	1.19969	0.23026	0.340002
A26L	198.47	0.747223	0.482762	1.54781	0.121669	0.205
A26K	183.583	0.830236	0.313541	2.64793	0.00809857	0.0218737
A26M	1179.34	-2.05162	0.345674	-5.93513	2.93609e-09	5.08854e-08
A26F	242.352	0.577722	0.262175	2.20357	0.0275544	0.0610353
A26P	90.7233	-0.624959	0.481475	-1.29801	0.194284	0.29783
A26S	592.977	0.99851	0.393262	2.53905	0.0111155	0.0284713
A26T	506.883	1.12386	0.241551	4.6527	3.27619e-06	2.62622e-05
A26W	171.968	-0.406411	0.354657	-1.14593	0.251826	0.364685
A26Y	310.588	1.06633	0.467722	2.27984	0.0226171	0.0517366
A26V	356.58	0.435803	0.238029	1.83088	0.0671183	0.127026
A26X	0.895579	-3.90295	3.9226	-0.994991	0.319741	0.440703
A26B	0	NA	NA	NA	NA	NA
S27A	305.02	1.04371	0.254312	4.10404	4.05993e-05	0.00023766
S27R	255.474	0.594454	0.492473	1.20708	0.227402	0.336673
S27N	284.876	1.09625	0.341263	3.21233	0.00131665	0.00470536
S27D	365.624	0.864629	0.245008	3.52899	0.000417153	0.00176155
S27C	325.462	0.711872	0.586686	1.21338	0.224985	0.333689
S27E	317.35	1.19228	0.379039	3.14554	0.00165783	0.0057015
S27Q	243.299	1.02323	0.543	1.8844	0.0595103	0.11494
S27G	381.612	0.330637	0.554844	0.59591	0.551236	0.660857
S27H	234.506	1.28786	0.402188	3.20215	0.00136408	0.00483105
S27I	156.075	0.032237	0.288425	0.111769	0.911007	0.941956
S27L	224.927	-0.00751976	0.381473	-0.0197124	0.984273	0.99077
S27K	150.168	0.700887	0.516422	1.3572	0.174718	0.274008
S27M	209.376	0.649591	0.363815	1.7855	0.0741801	0.137574
S27F	578.357	0.856294	0.186189	4.59905	4.24421e-06	3.29973e-05
S27P	773.958	0.27071	0.216374	1.25112	0.21089	0.317183
S27S	3.69409e+06	0.959147	0.170769	5.61664	1.94705e-08	2.83672e-07
S27T	220.85	0.925374	0.252472	3.66525	0.000247095	0.00112685
S27W	227.939	0.251121	0.341463	0.735427	0.46208	0.582734
S27Y	408.698	1.07214	0.296711	3.61341	0.000302202	0.00132986
S27V	181.583	0.225093	0.304471	0.739293	0.459729	0.580633
S27X	1.55201	-0.920388	2.59098	-0.355228	0.722419	0.802962
S27B	0.314454	1.16158	4.00599	0.289962	0.771846	0.842128
K28A	662.972	1.36209	0.305092	4.46452	8.02473e-06	5.65736e-05
K28R	703.62	0.669336	0.173964	3.84756	0.000119299	0.000586853
K28N	689.163	0.445391	0.302411	1.4728	0.140805	0.230578
K28D	194.616	0.113171	0.341132	0.331751	0.740077	0.817733
K28C	521.677	0.200993	0.231427	0.868494	0.385124	0.508092
K28E	1382.92	0.532314	0.227438	2.34047	0.0192592	0.0450184
K28Q	353.632	1.11462	0.372971	2.98849	0.00280364	0.0088982
K28G	459.616	1.68691	0.213643	7.89594	2.8814e-15	1.54093e-13
K28H	274.634	0.979149	0.336241	2.91204	0.00359073	0.010959
K28I	462.425	1.88036	0.319025	5.89407	3.76789e-09	6.39686e-08
K28L	334.795	0.860581	0.190318	4.52181	6.13116e-06	4.57164e-05
K28K	3.69134e+06	0.958865	0.170778	5.6147	1.96903e-08	2.83672e-07
K28M	386.651	0.674844	0.236137	2.85785	0.00426518	0.0126387
K28F	358.116	0.682426	0.293768	2.32301	0.0201786	0.0469475
K28P	469.033	1.48304	0.229458	6.46322	1.02498e-10	2.3468e-09
K28S	170.369	0.365273	0.86469	0.422433	NA	NA
K28T	184.506	1.089	0.401959	2.70924	0.00674376	0.0187349
K28W	344.642	0.534315	0.468451	1.1406	0.254037	0.366893
K28Y	250.005	0.25345	0.324724	0.780509	0.435091	0.557891
K28V	311.749	0.839608	0.558182	1.50418	0.132534	0.219192
K28X	0.113682	1.98837	4.08046	0.487291	0.626052	NA
K28B	82.3789	1.45748	0.519548	2.80529	0.00502712	0.0145941
D29A	230.747	-0.838301	0.353794	-2.36946	0.0178141	0.0421803
D29R	163.35	-1.75697	0.515752	-3.40661	0.000657754	0.00258238
D29N	319.597	0.203767	0.245992	0.828345	0.407475	0.529555
D29D	4.3409e+06	0.979656	0.158638	6.17542	6.59892e-10	1.30317e-08
D29C	238.302	-0.340208	0.435623	-0.78097	0.43482	0.557647
D29E	524.516	0.639514	0.238591	2.68038	0.00735386	0.0201975
D29Q	189.951	0.0692132	0.607345	0.11396	0.909269	0.94068
D29G	753.51	0.307531	0.160184	1.91986	0.0548752	0.107665
D29H	296.19	-0.465867	0.417957	-1.11463	0.265009	0.379373
D29I	100.231	-2.04132	0.976233	-2.09102	0.036526	0.0771426
D29L	78.0209	-1.37635	0.598721	-2.29882	0.0215153	0.049519
D29K	176.937	-0.809183	0.777184	-1.04117	0.297796	0.416358
D29M	144.423	-1.59965	0.788071	-2.02983	0.0423735	0.0872285
D29F	421.291	-0.718678	0.335646	-2.14118	0.0322593	0.069644
D29P	32.2309	-1.42554	1.12928	-1.26235	0.206824	0.312258
D29S	341.207	-0.96375	0.514504	-1.87316	0.0610458	0.117433
D29T	129.015	-0.228934	0.748583	-0.305824	0.759739	0.833553
D29W	185.787	-1.19732	0.45265	-2.64513	0.00816593	0.0220239
D29Y	638.562	0.229505	0.207212	1.10759	0.268039	0.382833
D29V	181.973	-1.20104	0.348327	-3.44802	0.000564705	0.00228057
D29X	2.19356	-3.76565	2.48911	-1.51285	0.130318	0.215956
D29B	0	NA	NA	NA	NA	NA
R30A	0	NA	NA	NA	NA	NA
R30R	4.33719e+06	0.978595	0.15862	6.16941	6.85444e-10	1.31926e-08
R30N	265.82	0.372906	0.48831	0.763667	0.445066	0.56682
R30D	739.21	0.564805	0.407421	1.38629	0.165658	0.262438
R30C	743.347	0.61268	0.286084	2.14161	0.0322249	0.0695899
R30E	399.601	0.838257	0.403122	2.07941	0.0375796	0.0791222
R30Q	519.132	1.53674	0.351575	4.37101	1.23675e-05	8.31947e-05
R30G	331.318	0.377827	0.290712	1.29966	0.193718	0.297072
R30H	1311.92	0.835222	0.184231	4.53357	5.79956e-06	4.38156e-05
R30I	233.164	0.0718911	0.397422	0.180893	0.856451	0.903388
R30L	536.109	0.156653	0.275188	0.569259	0.56918	0.675456
R30K	419.48	1.32706	0.21165	6.27006	3.60911e-10	7.76477e-09
R30M	310.946	0.413841	0.303591	1.36316	0.172833	0.271735
R30F	211.206	-0.314548	0.428524	-0.734027	0.462932	0.583596
R30P	134.391	-1.17628	0.489592	-2.40258	0.0162798	0.0390538
R30S	966.281	0.135392	0.213965	0.632778	0.526879	0.640577
R30T	542.843	1.43841	0.331931	4.33346	1.46784e-05	9.67406e-05
R30W	193.732	-1.03019	0.544837	-1.89082	0.0586485	0.11381
R30Y	702.58	0.0777976	0.361349	0.215298	0.829535	0.883838
R30V	301.644	0.00277654	0.36191	0.0076719	0.993879	0.995291
R30X	0.825153	-3.36631	3.92971	-0.856629	0.39165	0.514158
R30B	0	NA	NA	NA	NA	NA
N31A	107.973	-2.6784	0.723224	-3.70342	0.000212715	0.000986126
N31R	158.326	-1.94277	0.676093	-2.87353	0.0040591	0.012121
N31N	4.34242e+06	0.980091	0.158585	6.18021	6.40184e-10	1.29542e-08
N31D	653.572	-0.39519	0.205949	-1.91887	0.0550004	0.107826
N31C	196.613	-2.89949	1.06307	-2.72746	NA	NA
N31E	87.7421	-3.29022	0.576638	-5.70587	1.15752e-08	1.798e-07
N31Q	181.433	-1.67474	0.643167	-2.60389	0.00921718	0.0242904
N31G	117.514	-1.7936	0.643829	-2.78583	0.00533912	0.0153567
N31H	108.38	-3.19964	0.513312	-6.23332	4.56657e-10	9.63097e-09
N31I	161.498	-1.02199	0.527576	-1.93714	0.0527282	0.104162
N31L	98.649	-2.62519	0.753488	-3.48404	0.000493898	0.00203173
N31K	313.562	-0.5236	0.229917	-2.27734	0.0227657	0.052029
N31M	145.651	-2.20522	0.622711	-3.54133	0.00039812	0.00169359
N31F	154.82	-2.67965	0.654562	-4.0938	4.24368e-05	0.000247642
N31P	85.5323	-2.67839	0.468783	-5.71349	1.10681e-08	1.7409e-07
N31S	405.49	0.0321236	0.238692	0.134581	0.892943	0.929473
N31T	144.707	-1.26011	0.485469	-2.59565	0.00944131	0.0248025
N31W	154.206	-1.30755	0.618856	-2.11284	0.0346142	0.0737287
N31Y	200.915	-1.83684	0.647516	-2.83675	0.00455746	0.0133758
N31V	157.329	-1.90569	0.570208	-3.34209	0.000831497	0.00317138
N31X	1.15731	-3.85192	3.92317	-0.98184	0.326179	0.447517
N31B	0.111947	-0.895242	4.03236	-0.222015	0.824302	NA
V32A	510.406	-0.305282	0.185077	-1.64949	0.0990472	0.174322
V32R	0.0559738	0.0648258	4.08046	0.0158869	0.987325	NA
V32N	152.076	-1.01852	0.416296	-2.44662	0.0144205	0.0352369
V32D	118.631	-2.79845	0.796717	-3.51247	0.000443955	0.00185382
V32C	0	NA	NA	NA	NA	NA
V32E	117.99	-1.48667	0.378728	-3.92544	8.65711e-05	0.000443673
V32Q	148.602	-0.56915	1.02083	-0.557536	0.577162	0.682224
V32G	124.306	-1.69859	0.419622	-4.04791	5.16777e-05	0.000286601
V32H	291.09	-0.487601	0.724416	-0.673095	0.500887	0.618019
V32I	681.6	2.20855	0.622824	3.54603	0.000391086	0.00166651
V32L	745.126	0.989648	0.192768	5.13388	2.8383e-07	3.18031e-06
V32K	120.566	-1.65355	0.405732	-4.07548	4.592e-05	0.000262445
V32M	344.79	0.306713	0.273992	1.11942	0.26296	0.377089
V32F	335.56	1.03107	0.327866	3.1448	0.001662	0.00571144
V32P	117.561	-1.11023	0.598512	-1.85499	0.0635975	0.121275
V32S	115.389	-0.477783	0.513548	-0.930357	0.352186	0.473311
V32T	176.133	-0.727005	0.547259	-1.32845	0.184031	0.28574
V32W	126.966	-1.06958	0.342846	-3.1197	0.00181032	0.00615247
V32Y	158.404	-0.113005	0.63289	-0.178554	0.858288	0.905071
V32V	4.34167e+06	0.978629	0.15869	6.16692	6.96332e-10	1.32816e-08
V32X	1.74463	0.90277	3.6771	0.245512	0.80606	0.866566
V32B	0	NA	NA	NA	NA	NA
V33A	579.143	0.535862	0.277081	1.93396	0.0531184	0.104823
V33R	218.324	-2.49986	0.725116	-3.44753	0.000565737	0.00228215
V33N	179.059	-1.66804	0.737355	-2.26219	NA	NA
V33D	165.205	-1.65752	0.416875	-3.97606	7.00676e-05	0.000375247
V33C	191.7	0.144401	0.700706	0.20608	0.836729	0.889273
V33E	121.335	-2.92684	0.549037	-5.33086	9.77483e-08	1.21974e-06
V33Q	112.639	-2.11127	0.415181	-5.08518	3.67283e-07	3.93185e-06
V33G	481.003	-0.0915035	0.266172	-0.343776	0.731015	0.81023
V33H	285.303	-1.11326	0.535524	-2.07882	0.0376342	0.0792148
V33I	406.603	0.450024	0.295559	1.52262	0.127854	0.212768
V33L	322.102	0.439675	0.247248	1.77828	0.0753584	0.139139
V33K	137.79	-2.34918	0.395675	-5.93715	2.90018e-09	5.03798e-08
V33M	666.799	0.602226	0.196877	3.05889	0.00222158	0.00729458
V33F	533.629	-0.214697	0.182013	-1.17957	0.238171	0.349439
V33P	116.951	-2.08129	0.413042	-5.03892	4.68168e-07	4.73672e-06
V33S	235.971	-1.10681	0.405751	-2.7278	0.00637578	0.0177985
V33T	152.714	-1.35385	0.459599	-2.94572	0.00322207	0.0100057
V33W	176.26	-1.44189	0.610591	-2.36147	0.0182025	0.04291
V33Y	114.292	-1.66522	0.660146	-2.5225	0.0116523	0.029573
V33V	4.34085e+06	0.979907	0.158647	6.17666	6.54717e-10	1.30317e-08
V33X	0.840246	-3.81246	3.92362	-0.97167	0.331215	0.452684
V33B	0.283339	1.98253	4.03253	0.491634	0.622978	0.721817
F34A	121.724	-1.39689	0.872089	-1.60177	0.109205	0.188039
F34R	147.301	-1.81895	0.774758	-2.34777	0.0188864	0.044299
F34N	131.568	-1.81924	0.719511	-2.52845	0.0114568	0.0291759
F34D	124.817	-2.26331	0.555545	-4.07404	4.62046e-05	0.000262903
F34C	254.781	-0.750874	0.403037	-1.86304	0.0624566	0.119655
F34E	198.645	-2.66539	0.629249	-4.23583	2.27711e-05	0.000142429
F34Q	127.227	-2.9329	0.345173	-8.49689	1.94731e-17	1.86916e-15
F34G	156.667	-1.69158	0.563658	-3.00107	0.00269035	0.00860431
F34H	123.631	-2.72388	0.714289	-3.81342	0.000137057	0.000665031
F34I	345.171	0.831223	0.260162	3.19503	0.00139818	0.00493317
F34L	832.727	0.264703	0.15628	1.69378	0.090308	0.161446
F34K	208.033	-1.9214	0.819275	-2.34525	0.0190144	0.0445434
F34M	489.783	0.556203	0.391465	1.42083	0.155367	0.248661
F34F	4.34096e+06	0.980194	0.158637	6.17885	6.45693e-10	1.30053e-08
F34P	146.337	-1.74135	0.550019	-3.16597	0.00154565	0.0053625
F34S	939.712	-0.44987	0.196249	-2.29234	0.021886	0.0502178
F34T	152.815	0.126053	0.350428	0.359712	0.719063	0.799944
F34W	119.086	-2.26476	0.41152	-5.5034	3.72529e-08	4.99843e-07
F34Y	190.659	-0.772008	0.277683	-2.78018	0.00543292	0.0155728
F34V	283.668	0.370259	0.22477	1.64728	0.0995011	0.174833
F34X	1.77768	-0.127933	2.77793	-0.0460533	0.963268	0.976852
F34B	0.592588	-2.06544	3.93577	-0.524787	0.599731	0.701482
S35A	170.94	-0.139834	0.436843	-0.320102	0.748891	0.824794
S35R	192.332	-3.34205	0.432143	-7.73367	1.04487e-14	5.47059e-13
S35N	246.838	-1.61004	0.55006	-2.92702	0.00342222	0.0105441
S35D	132.874	-2.08344	0.471595	-4.41785	9.96886e-06	6.84741e-05
S35C	173.418	-2.11761	0.614452	-3.44634	0.00056824	0.00228855
S35E	149.652	-2.2385	0.516422	-4.33465	1.45995e-05	9.63903e-05
S35Q	0.104043	-0.80233	4.04057	-0.198569	0.8426	NA
S35G	143.712	-0.600566	0.614901	-0.976687	0.328724	0.450319
S35H	0	NA	NA	NA	NA	NA
S35I	83.7377	-3.97825	0.849983	-4.68039	2.86331e-06	2.33525e-05
S35L	364.943	-0.398391	0.29292	-1.36007	0.173809	0.272983
S35K	113.724	-3.48975	0.864498	-4.03673	5.42003e-05	0.000299482
S35M	120.704	-1.92286	0.372614	-5.16045	2.46355e-07	2.79888e-06
S35F	90.8137	-2.01139	0.617107	-3.25939	0.00111652	0.00407956
S35P	591.281	-0.358406	0.231725	-1.54669	0.121939	0.205251
S35S	4.34197e+06	0.980719	0.158657	6.18137	6.35481e-10	1.28939e-08
S35T	188.114	-0.867437	0.335411	-2.58619	0.00970439	0.0253786
S35W	132.717	-2.72303	0.581707	-4.6811	2.85339e-06	2.33159e-05
S35Y	209.35	-2.32296	0.596985	-3.89115	9.97688e-05	0.000501321
S35V	123.814	-2.36608	0.445082	-5.31605	1.06044e-07	1.30156e-06
S35X	849.426	-1.49112	0.257485	-5.79108	6.99348e-09	1.14074e-07
S35B	0.160016	-1.41903	3.99455	-0.355241	0.722409	NA
P36A	571.195	-0.0960586	0.303935	-0.31605	0.751965	0.826902
P36R	166.301	-1.56321	0.367929	-4.24868	2.15034e-05	0.000135291
P36N	149.052	-1.08468	0.354267	-3.06175	0.00220045	0.00724164
P36D	92.8021	-2.45706	0.428824	-5.72977	1.00565e-08	1.59858e-07
P36C	448.519	0.270295	0.241906	1.11735	0.263843	0.378066
P36E	124.143	-2.28438	0.4193	-5.44809	5.09132e-08	6.6875e-07
P36Q	76.957	-2.00985	0.668884	-3.00478	0.00265771	0.00852539
P36G	255.236	-0.889779	0.305563	-2.91193	0.00359201	0.010959
P36H	377.836	-1.0076	0.284047	-3.54729	0.000389218	0.0016595
P36I	237.501	-0.521101	0.364694	-1.42887	0.153041	0.246201
P36L	356.906	-0.578726	0.290731	-1.99059	0.0465263	0.0940956
P36K	114.546	-1.55016	0.584098	-2.65393	0.00795602	0.0215743
P36M	124.935	-2.24253	0.516488	-4.34189	1.41265e-05	9.34319e-05
P36F	137.153	-2.1845	0.641298	-3.40637	0.000658331	0.00258329
P36P	4.34005e+06	0.979429	0.158626	6.17446	6.63884e-10	1.30317e-08
P36S	620.229	-0.0392207	0.257446	-0.152345	0.878915	0.920083
P36T	879.394	0.801569	0.3131	2.5601	0.0104642	0.0270465
P36W	111.559	-2.75689	0.597668	-4.61276	3.97367e-06	3.12181e-05
P36Y	103.369	-1.09605	0.939907	-1.16613	0.243563	0.354985
P36V	1052.65	1.04274	0.192302	5.42243	5.87944e-08	7.60265e-07
P36X	0	NA	NA	NA	NA	NA
P36B	0.800674	-2.5785	3.92711	-0.656591	0.511444	0.627838
Y37A	289.066	-0.332505	0.326213	-1.01929	0.308066	0.428318
Y37R	80.3502	-1.85562	0.622588	-2.9805	0.00287781	0.00911814
Y37N	390.545	-0.497198	0.687759	-0.722925	0.469726	0.589645
Y37D	170.08	-1.69723	0.429235	-3.95408	7.68295e-05	0.000399183
Y37C	486.969	-0.170697	0.220753	-0.773246	0.439377	0.561559
Y37E	125.993	-2.1664	0.464975	-4.65919	3.17459e-06	2.56399e-05
Y37Q	102.437	-1.70233	0.71732	-2.37318	0.0176355	0.0418235
Y37G	111.309	-1.27005	0.563476	-2.25395	0.024199	0.0547531
Y37H	525.688	-0.165048	0.277212	-0.595387	0.551585	0.660966
Y37I	329.751	0.639665	0.559195	1.1439	0.252664	0.365545
Y37L	199.23	0.5501	0.323866	1.69854	0.0894057	0.160139
Y37K	135.683	-1.69077	0.466326	-3.62572	0.000288158	0.00128114
Y37M	0	NA	NA	NA	NA	NA
Y37F	267.135	1.27679	0.479436	2.6631	0.00774239	0.0210867
Y37P	106.11	-1.72666	0.617876	-2.79451	0.00519787	0.0150315
Y37S	197.49	-0.279389	0.435639	-0.641332	0.521307	0.636086
Y37T	226.466	0.149468	0.498247	0.299987	0.764187	0.83663
Y37W	698.117	2.06075	0.279707	7.36754	1.73804e-13	6.50634e-12
Y37Y	4.34125e+06	0.97895	0.158645	6.17071	6.79846e-10	1.31456e-08
Y37V	250.874	0.0168224	0.395577	0.0425263	0.966079	0.978627
Y37X	84.6104	-0.413431	0.55314	-0.747426	0.454807	0.575971
Y37B	27.8827	0.413975	0.673389	0.614763	0.538711	0.650113
G38A	219.118	-0.397774	0.458831	-0.866929	0.385981	0.508864
G38R	413.095	-1.54237	0.187808	-8.21251	2.16608e-16	1.82857e-14
G38N	147.485	-1.21635	0.575113	-2.11497	0.0344325	0.0734252
G38D	108.75	-2.17901	0.533895	-4.08135	4.4775e-05	0.000258941
G38C	187.747	-1.69812	0.747691	-2.27115	0.0231382	0.0527354
G38E	477.412	-1.72665	0.289701	-5.96012	2.52057e-09	4.41956e-08
G38Q	149.51	-0.833602	0.422639	-1.97238	0.0485667	0.0974328
G38G	4.3418e+06	0.980921	0.158651	6.18287	6.29451e-10	1.28063e-08
G38H	133.678	-2.4464	0.91525	-2.67293	0.00751922	0.0205837
G38I	116.008	-1.19242	0.666281	-1.78966	0.073508	0.136531
G38L	163.674	-2.38784	0.686143	-3.48008	0.000501258	0.00205752
G38K	117.319	-1.10352	0.789514	-1.39772	0.162196	0.257717
G38M	94.5582	-1.94644	0.516799	-3.76634	0.00016566	0.000788961
G38F	182.548	-2.13319	0.36054	-5.91665	3.2856e-09	5.64203e-08
G38P	147.156	-1.56485	0.528848	-2.95898	0.00308656	0.00965694
G38S	156.647	-0.966232	0.384913	-2.51026	0.0120643	0.0303847
G38T	219.267	-1.15002	0.592093	-1.9423	0.0521006	0.103195
G38W	511.319	-1.36223	0.264794	-5.14448	2.68259e-07	3.0157e-06
G38Y	110.372	-1.94808	0.635567	-3.06511	0.00217593	0.00717358
G38V	591.551	-1.2678	0.257468	-4.92409	8.47553e-07	8.10425e-06
G38X	2.45686	-5.36026	3.63635	-1.47408	0.140461	0.230116
G38B	0.374138	0.423262	3.95237	0.107091	0.914717	0.944619
V39A	751.807	0.513727	0.2387	2.15219	0.0313824	0.0681835
V39R	0.169656	1.02661	4.08046	0.251591	0.801357	NA
V39N	102.419	-2.48883	0.636375	-3.91095	9.19337e-05	0.000466966
V39D	74.1969	-2.53095	0.720812	-3.51124	0.000446017	0.00186035
V39C	0	NA	NA	NA	NA	NA
V39E	113.099	-1.5909	0.355831	-4.47095	7.78738e-06	5.56337e-05
V39Q	77.5187	-2.7017	0.602996	-4.48047	7.448e-06	5.43014e-05
V39G	122.377	-1.47931	0.483403	-3.06021	0.00221183	0.00727591
V39H	97.7087	-1.97711	0.476864	-4.14606	3.38241e-05	0.000200667
V39I	207.222	-0.391204	0.510231	-0.766719	0.443249	0.565157
V39L	508.019	0.342706	0.274935	1.2465	0.212582	0.319022
V39K	90.0436	-2.98591	0.523014	-5.70904	1.13613e-08	1.77212e-07
V39M	350.546	-0.28854	0.236926	-1.21785	0.223281	0.331951
V39F	209.125	0.251116	0.588827	0.426467	0.669767	0.759665
V39P	103.8	-1.68425	0.590064	-2.85434	0.00431261	0.0127471
V39S	139.385	-0.494385	0.470289	-1.05124	0.29315	0.411168
V39T	125.421	-1.00682	0.415842	-2.42117	0.0154707	0.0373521
V39W	67.644	-2.34806	1.0711	-2.19219	0.0283655	0.0625728
V39Y	90.8894	-2.74451	0.56345	-4.87091	1.11084e-06	9.87754e-06
V39V	4.34282e+06	0.979095	0.1586	6.17338	6.68471e-10	1.30317e-08
V39X	0	NA	NA	NA	NA	NA
V39B	0.0480692	0.0648258	4.08046	0.0158869	0.987325	NA
A40A	4.3416e+06	0.979299	0.158607	6.17438	6.64246e-10	1.30317e-08
A40R	88.8377	-2.53234	1.14689	-2.20802	0.0272431	0.0604533
A40N	86.2456	-0.81961	0.787329	-1.041	0.297875	0.416392
A40D	293.803	-0.868227	0.209289	-4.14846	3.34723e-05	0.000199053
A40C	160.024	-0.613765	0.37807	-1.62342	0.1045	0.181572
A40E	513.46	-0.0224467	0.511617	-0.043874	0.965005	0.977955
A40Q	148.902	-0.940614	0.444806	-2.11466	0.0344587	0.0734392
A40G	256.496	0.123812	0.316242	0.391511	0.69542	0.781069
A40H	131.041	-0.877808	0.35757	-2.45493	0.0140914	0.0345342
A40I	138.259	-0.43258	0.45937	-0.94168	0.346357	0.467407
A40L	369.798	-0.936596	0.271231	-3.45314	0.000554112	0.00224383
A40K	96.6674	-2.08551	0.592588	-3.51932	0.000432655	0.00181473
A40M	145.122	-0.271759	0.423521	-0.641665	0.52109	0.635948
A40F	170.123	0.193987	0.277372	0.699376	0.484317	0.602639
A40P	216.073	-1.67708	0.472161	-3.55193	0.000382417	0.00163329
A40S	560.28	0.646264	0.253693	2.54743	0.0108521	0.027892
A40T	298.868	0.401487	0.281068	1.42843	0.153167	0.246331
A40W	132.385	-0.452929	0.583262	-0.776545	0.437427	0.559793
A40Y	156.229	-1.52101	0.330437	-4.60303	4.16386e-06	3.24738e-05
A40V	487.178	0.0946757	0.24656	0.383987	0.700988	0.785909
A40X	0.208086	-1.80059	3.97433	-0.453055	0.650509	NA
A40B	1.56042	2.75952	3.82008	0.722372	0.470066	0.589737
S41A	189.258	0.208877	0.454302	0.459775	0.645678	0.738608
S41R	0.930975	0.0742744	2.76203	0.0268913	0.978546	0.987116
S41N	572.085	2.57279	0.467934	5.49819	3.83715e-08	5.12099e-07
S41D	188.096	-0.653353	0.605067	-1.0798	0.28023	0.396463
S41C	378.847	1.04244	0.37627	2.77045	0.00559789	0.0159662
S41E	123.755	0.0134843	0.487095	0.0276831	0.977915	0.986891
S41Q	411.672	0.555035	0.312058	1.77862	0.0753013	0.139068
S41G	171.916	0.0998433	0.352833	0.282976	0.777195	0.846011
S41H	379.6	1.48314	0.291838	5.08208	3.73331e-07	3.9344e-06
S41I	149.252	-0.177354	0.379118	-0.467807	0.639923	0.734043
S41L	791.364	0.438802	0.242821	1.8071	0.0707469	0.132693
S41K	516.154	0.574023	0.250218	2.29409	0.0217855	0.0500178
S41M	278.108	0.440056	0.697369	0.631022	0.528026	0.641774
S41F	257.813	0.20047	0.381022	0.526139	0.598792	0.700863
S41P	529.592	-0.490458	0.256167	-1.9146	0.0555433	0.108776
S41S	4.33837e+06	0.977706	0.158647	6.16278	7.14793e-10	1.35455e-08
S41T	291.799	1.53784	0.393506	3.90804	9.30495e-05	0.000471993
S41W	606.185	0.56047	0.324938	1.72485	0.0845539	0.15306
S41Y	1030.29	0.767679	0.282707	2.71546	0.00661846	0.0184278
S41V	191.593	0.249718	0.344478	0.724918	0.468502	0.588536
S41X	4.38177	-0.108542	2.05803	-0.0527405	0.957939	0.973759
S41B	621.887	1.62952	0.366507	4.44608	8.74496e-06	6.09056e-05
V42A	671.884	0.698451	0.254093	2.7488	0.0059814	0.0168992
V42R	0.0559736	0.0648258	4.08046	0.0158869	0.987325	NA
V42N	125.391	-1.27377	0.718677	-1.77238	0.0763323	0.140556
V42D	126.188	-2.15126	0.504604	-4.26327	2.01461e-05	0.000128042
V42C	0	NA	NA	NA	NA	NA
V42E	186.141	-0.994796	0.389139	-2.5564	0.0105761	0.027295
V42Q	306.694	-0.0366633	0.499035	-0.0734685	0.941433	0.962517
V42G	152.926	-0.611262	0.371361	-1.64601	0.0997627	0.17517
V42H	114.238	-1.59535	0.563846	-2.82941	0.00466346	0.0136655
V42I	144.993	0.236524	0.359802	0.657372	0.510942	0.62753
V42L	753.616	1.12407	0.22582	4.97773	6.43349e-07	6.30466e-06
V42K	75.4623	-4.2638	0.917042	-4.64951	3.32725e-06	2.6586e-05
V42M	428.589	1.43297	0.311933	4.59382	4.35205e-06	3.37306e-05
V42F	148.869	-1.62045	0.522596	-3.10077	0.00193016	0.00649198
V42P	84.0467	-1.8264	0.921584	-1.9818	0.0475011	0.0956794
V42S	247.908	-0.336819	0.297419	-1.13248	0.257435	0.370765
V42T	184.035	0.138025	0.443334	0.311335	0.755546	0.830169
V42W	119.355	-2.13645	0.346705	-6.16217	7.17569e-10	1.35455e-08
V42Y	63.5553	-2.14719	0.770181	-2.7879	0.00530504	0.0152765
V42V	4.34212e+06	0.978574	0.158653	6.16801	6.91546e-10	1.32759e-08
V42X	0.279868	-2.2223	3.95731	-0.561568	0.574411	0.679509
V42B	0.152112	-1.35266	3.99863	-0.338281	0.735152	NA
L43A	699.577	1.38405	0.493427	2.80498	0.00503191	0.0146023
L43R	109.815	-2.58888	1.01179	-2.55871	0.0105061	0.0271333
L43N	119.917	-1.4109	0.858618	-1.64323	0.100336	0.176052
L43D	180.318	-1.90891	0.383757	-4.97427	6.54936e-07	6.40981e-06
L43C	284.673	0.877999	0.394994	2.22282	0.026228	0.0585477
L43E	135.604	-2.86811	0.359768	-7.97209	1.56013e-15	8.65236e-14
L43Q	152.255	-1.61787	0.511933	-3.16032	0.00157595	0.00545498
L43G	278.193	0.271418	0.376891	0.72015	0.471433	0.59083
L43H	118.884	-2.2133	0.375219	-5.8987	3.66382e-09	6.23432e-08
L43I	172.533	0.331772	0.451743	0.734427	0.462689	0.583387
L43L	4.34098e+06	0.979359	0.15862	6.17426	6.64721e-10	1.30317e-08
L43K	152.3	-2.26942	0.744346	-3.04888	0.00229698	0.0075098
L43M	297.493	1.79706	0.388176	4.62949	3.66561e-06	2.9011e-05
L43F	537.949	-0.420586	0.160871	-2.61444	0.00893752	0.02367
L43P	114.781	-2.0013	0.509784	-3.92579	8.64469e-05	0.00044361
L43S	1005.83	0.0122274	0.20329	0.0601479	0.952038	0.969256
L43T	143.088	-0.071285	0.278573	-0.255893	0.798033	0.862175
L43W	147.585	-0.913625	0.460651	-1.98333	0.0473301	0.0953864
L43Y	179.808	-1.86667	0.787883	-2.36923	0.0178253	0.0421935
L43V	184.623	-0.0190999	0.391877	-0.0487395	0.961127	0.975458
L43X	0.104043	-0.80233	4.04057	-0.198569	0.8426	NA
L43B	61.4421	0.894054	0.51753	1.72754	0.0840703	0.152332
A44A	4.3314e+06	0.980618	0.158554	6.18477	6.21936e-10	1.27225e-08
A44R	136.72	-1.32071	0.697826	-1.89261	0.0584093	0.11341
A44N	117.49	-1.10642	0.42529	-2.60157	0.00927972	0.0244294
A44D	579.476	-0.0252538	0.241388	-0.104619	0.916678	0.945655
A44C	237.041	0.40547	0.25969	1.56136	0.118438	0.20044
A44E	140.987	-1.40935	0.281296	-5.01021	5.43704e-07	5.42039e-06
A44Q	174.808	-1.37385	0.257962	-5.32578	1.00522e-07	1.2481e-06
A44G	596.246	0.343871	0.295799	1.16251	0.245026	0.356408
A44H	209.23	-0.45213	0.654864	-0.690419	0.489931	0.607605
A44I	68.8511	-2.4389	0.491714	-4.96	7.04947e-07	6.87231e-06
A44L	162.778	-0.316771	0.699544	-0.452825	0.650675	0.742622
A44K	132.249	-2.17672	0.553111	-3.93541	8.30542e-05	0.000429142
A44M	130.623	-0.501191	0.662322	-0.756718	0.449219	0.570535
A44F	159.982	-0.0599537	0.39783	-0.150702	0.880211	0.921054
A44P	166.743	-1.04194	0.277391	-3.75622	0.000172498	0.000817919
A44S	683.281	0.52622	0.170694	3.08283	0.00205041	0.00682587
A44T	2682.03	0.568584	0.224842	2.52882	0.0114448	0.0291552
A44W	229.463	-0.988484	0.399173	-2.47633	0.0132741	0.0329084
A44Y	109.923	-0.853325	0.51484	-1.65746	0.0974269	0.172199
A44V	7937.89	0.461155	0.211729	2.17805	0.0294026	0.0644807
A44X	0.97714	-2.9056	3.92299	-0.74066	0.458899	0.579781
A44B	0.111947	-0.895244	4.03236	-0.222015	0.824302	NA
M45A	172.645	-0.462289	0.454065	-1.01811	0.308625	0.428776
M45R	665.378	0.988381	1.12804	0.87619	NA	NA
M45N	152.814	-0.47276	0.389476	-1.21384	0.22481	0.333596
M45D	0	NA	NA	NA	NA	NA
M45C	0	NA	NA	NA	NA	NA
M45E	276.213	-0.312864	0.378952	-0.825604	0.409029	0.531297
M45Q	537.404	1.20729	0.303247	3.98121	6.85652e-05	0.000368255
M45G	181.804	-0.0860139	0.470646	-0.182757	0.854989	0.902354
M45H	0	NA	NA	NA	NA	NA
M45I	1287.74	0.164959	0.219553	0.751338	0.452449	0.573664
M45L	367.173	-0.268787	0.267097	-1.00633	0.314259	0.434909
M45K	1136.17	1.31595	0.322889	4.07556	4.59043e-05	0.000262445
M45M	4.33905e+06	0.978928	0.158524	6.17526	6.60549e-10	1.30317e-08
M45F	198.588	-0.0732125	1.40693	-0.052037	0.958499	0.97398
M45P	113.821	-1.07709	0.357999	-3.00865	0.0026241	0.00842481
M45S	145.667	-0.00855484	0.396801	-0.0215595	0.982799	0.990206
M45T	832.741	-0.178327	0.237258	-0.751619	0.45228	0.573555
M45W	203.361	-1.04694	0.32739	-3.19783	0.00138464	0.00489462
M45Y	0	NA	NA	NA	NA	NA
M45V	726.858	-0.0985997	0.224446	-0.439303	0.660442	0.751593
M45X	0.208086	-1.80059	3.97433	-0.453055	0.650509	NA
M45B	0.265795	-0.390879	3.99863	-0.0977532	0.922128	0.949653
L46A	233.348	0.890083	0.482507	1.8447	0.0650808	0.12367
L46R	131.567	-2.32812	0.416885	-5.58457	2.34279e-08	3.29708e-07
L46N	115.871	-1.36371	0.495147	-2.75415	0.0058845	0.0166757
L46D	125.734	-1.69305	0.567889	-2.9813	0.00287032	0.00909826
L46C	211.637	-0.0872893	0.279086	-0.312768	0.754457	0.829337
L46E	187.131	-1.47019	0.418877	-3.50983	0.0004484	0.00186717
L46Q	121.332	-1.21552	0.317747	-3.82542	0.000130549	0.000636941
L46G	258.024	-1.41368	0.564902	-2.50253	0.0123309	0.0309286
L46H	186.097	-0.893253	0.279326	-3.19789	0.00138436	0.00489462
L46I	439.906	-0.491879	0.273326	-1.7996	0.071923	0.134219
L46L	4.34148e+06	0.979577	0.158601	6.17636	6.55951e-10	1.30317e-08
L46K	88.5892	-2.35724	0.871255	-2.70557	0.00681871	0.018915
L46M	431.316	0.575036	0.439127	1.3095	0.190365	0.293264
L46F	316.939	-0.618067	0.229062	-2.69825	0.00697047	0.0192646
L46P	909.952	0.0906457	0.246621	0.367551	0.713208	0.795203
L46S	128.962	-0.167904	0.635152	-0.264352	0.791508	0.857601
L46T	154.793	0.56975	0.5425	1.05023	0.293613	0.411508
L46W	104.659	-2.4389	0.365371	-6.67513	2.47019e-11	6.18539e-10
L46Y	103.948	-1.89164	0.836657	-2.26095	0.0237621	0.0539686
L46V	323.296	1.01805	0.413086	2.46451	0.0137202	0.0337904
L46X	0.759917	-3.6666	3.92541	-0.934067	0.350269	0.471243
L46B	1.78913	-2.85092	3.05794	-0.932302	0.35118	0.472299
Q47A	0.0559736	0.0648258	4.08046	0.0158869	0.987325	NA
Q47R	757.142	-0.374268	0.256872	-1.45702	0.14511	0.235824
Q47N	154.158	-0.802972	0.880066	-0.9124	0.361558	0.482717
Q47D	142.587	-0.216908	0.415669	-0.521829	0.601789	0.70323
Q47C	303.143	-0.429896	0.276737	-1.55344	0.120317	0.20316
Q47E	143.623	-0.484394	0.444768	-1.08909	0.276112	0.391896
Q47Q	4.34034e+06	0.979141	0.158617	6.17299	6.70124e-10	1.30317e-08
Q47G	192.634	-0.488664	0.842579	-0.579962	0.56194	0.669557
Q47H	506.237	0.0444362	0.202883	0.219024	0.826632	0.882
Q47I	201.82	-0.969042	0.369763	-2.62071	0.00877469	0.0233047
Q47L	235.826	-0.254991	0.498322	-0.511699	0.608862	0.709863
Q47K	279.901	-0.618735	0.350443	-1.76558	0.0774668	0.14233
Q47M	229.656	-0.118482	0.406761	-0.291282	0.770835	0.841289
Q47F	238.702	-0.27217	0.435466	-0.625009	0.531965	0.645024
Q47P	202.648	-0.888613	0.433794	-2.04847	0.0405142	0.0841648
Q47S	0.0559738	0.0648258	4.08046	0.0158869	0.987325	NA
Q47T	302.618	-0.748815	0.801073	-0.934765	NA	NA
Q47W	238.251	-0.477893	0.369001	-1.2951	0.195286	0.298938
Q47Y	270.783	-0.154679	0.350377	-0.441464	0.658877	0.750268
Q47V	160.598	-0.558906	0.344539	-1.62219	0.104764	0.181945
Q47X	1.02955	-3.62177	3.926	-0.922509	0.356263	0.47728
Q47B	1146.58	2.23821	0.173698	12.8856	5.4223e-38	5.79953e-35
L48A	544.773	2.28207	0.440557	5.17997	2.21923e-07	2.55229e-06
L48R	230.043	-0.477979	0.416721	-1.147	0.251381	0.364182
L48N	232.54	-0.592438	0.535541	-1.10624	0.268622	0.383446
L48D	181.218	0.087857	0.506408	0.17349	0.862266	0.907349
L48C	0	NA	NA	NA	NA	NA
L48E	208.311	0.778193	0.403286	1.92963	0.0536526	0.105599
L48Q	270.325	0.531318	0.357927	1.48443	0.137695	0.226426
L48G	297.533	0.561744	0.244043	2.30182	0.0213453	0.0492335
L48H	285.565	0.334143	0.349722	0.955453	0.339349	0.461094
L48I	505.479	2.05978	0.191339	10.7651	5.03302e-27	3.42566e-24
L48L	4.33838e+06	0.977321	0.158642	6.16056	7.24889e-10	1.36363e-08
L48K	233.179	0.970302	0.290005	3.34582	0.000820408	0.00313228
L48M	587.959	1.1005	0.198161	5.55355	2.79922e-08	3.86674e-07
L48F	411.647	0.975529	0.223252	4.36963	1.24456e-05	8.36449e-05
L48P	1139.86	0.26539	0.194026	1.3678	0.171373	0.269893
L48S	363.64	1.61983	0.307758	5.26332	1.41474e-07	1.69746e-06
L48T	367.143	1.71398	0.33013	5.19182	2.08246e-07	2.4098e-06
L48W	140.306	-0.811364	0.282576	-2.87132	0.00408768	0.0121833
L48Y	1262.52	1.36399	0.180367	7.56228	3.96056e-14	1.61156e-12
L48V	412.246	0.478212	0.351837	1.35919	0.174088	0.273212
L48X	0.823796	-3.78279	3.92397	-0.96402	0.335036	0.456075
L48B	0.272555	-0.521189	3.99078	-0.130598	0.896093	0.931625
T49A	976.934	1.36018	0.206547	6.58529	4.53989e-11	1.10717e-09
T49R	249.164	-1.11045	0.5192	-2.13877	0.032454	0.070024
T49N	163.792	-1.10532	0.443224	-2.49383	0.0126374	0.0314968
T49D	133.508	-1.61826	0.583478	-2.77347	0.00554628	0.0158492
T49C	677.592	2.13361	0.258541	8.25252	1.55093e-16	1.33469e-14
T49E	121.143	-1.07637	0.368232	-2.92308	0.00346582	0.0106521
T49Q	0.39798	1.98836	4.08046	0.487289	0.626053	0.722841
T49G	188.054	2.63544	0.548463	4.80513	1.54648e-06	1.3401e-05
T49H	0	NA	NA	NA	NA	NA
T49I	504.993	0.495923	0.27968	1.77318	0.0761991	0.140389
T49L	52.5108	0.125175	0.488762	0.256105	0.79787	0.862175
T49K	353.269	-0.62188	0.256845	-2.42123	0.0154681	0.0373521
T49M	427.573	1.7141	0.2248	7.62498	2.44077e-14	1.2102e-12
T49F	273.136	0.297697	0.359058	0.829105	0.407045	0.529229
T49P	225.329	-0.309671	0.524676	-0.590214	0.555047	0.664052
T49S	389.305	-0.181263	0.501867	-0.361178	0.717967	0.7992
T49T	4.34063e+06	0.977962	0.158654	6.16412	7.0875e-10	1.3468e-08
T49W	195.019	0.240043	0.404868	0.592892	0.553253	0.662329
T49Y	217.004	0.239194	0.312397	0.765673	0.443871	0.565703
T49V	274.162	0.912153	0.488667	1.86661	0.0619557	0.11897
T49X	0.169968	1.02658	4.08046	0.251585	0.801362	NA
T49B	0	NA	NA	NA	NA	NA
T50A	734.882	1.12661	0.185064	6.08772	1.14532e-09	2.11728e-08
T50R	501.031	-1.47778	0.392562	-3.76445	0.000166917	0.00079397
T50N	420.947	-0.866436	0.347228	-2.49529	0.0125853	0.0314088
T50D	125.77	-2.19355	0.502892	-4.36186	1.28961e-05	8.61309e-05
T50C	426.651	1.09858	0.63817	1.72146	0.085168	0.153948
T50E	109.427	-2.02064	0.364725	-5.54019	3.0215e-08	4.14322e-07
T50Q	0	NA	NA	NA	NA	NA
T50G	280.912	0.0761734	0.225544	0.337731	0.735566	0.813829
T50H	0	NA	NA	NA	NA	NA
T50I	326.763	-0.299053	0.268552	-1.11358	0.26546	0.379814
T50L	160.834	-0.433599	0.33926	-1.27807	0.201224	0.305839
T50K	286.99	-0.679736	0.34606	-1.96422	0.0495049	0.0989702
T50M	160.76	-0.577841	0.610054	-0.947197	0.343539	0.46539
T50F	148.526	-1.65641	0.530093	-3.12476	0.00177951	0.00605874
T50P	98.3717	-2.07688	0.334346	-6.21178	5.23876e-10	1.09255e-08
T50S	362.919	0.657707	0.579511	1.13493	0.256403	0.369739
T50T	4.3414e+06	0.979403	0.158647	6.17348	6.6803e-10	1.30317e-08
T50W	117.766	-2.41407	0.873858	-2.76254	0.0057353	0.0162961
T50Y	112.401	-2.27557	0.335676	-6.77906	1.2096e-11	3.06994e-10
T50V	277.822	-0.135463	0.592624	-0.228582	0.819194	0.876938
T50X	1.97617	-5.04591	3.89506	-1.29546	0.19516	0.298807
T50B	0.167921	-1.48297	3.99078	-0.371599	0.710192	NA
G51A	182.528	1.32966	0.291667	4.55882	5.14409e-06	3.92597e-05
G51R	380.139	0.546921	0.353375	1.54771	0.121692	0.205
G51N	189.811	0.827046	0.369369	2.23907	0.0251511	0.0565144
G51D	438.494	1.08043	0.26664	4.05203	5.07756e-05	0.000282225
G51C	201.542	0.0946553	0.510677	0.185353	0.852952	0.901025
G51E	400.855	0.0318629	0.604791	0.0526841	0.957984	0.973759
G51Q	198.889	0.453526	0.232486	1.95077	0.0510848	0.101586
G51G	4.34041e+06	0.979545	0.158675	6.17328	6.68857e-10	1.30317e-08
G51H	273.376	1.07072	0.226307	4.73128	2.23107e-06	1.86429e-05
G51I	115.27	-0.773804	0.677797	-1.14164	0.253602	0.366477
G51L	128.219	-0.602376	0.470031	-1.28157	0.199995	0.304528
G51K	179.561	0.251351	0.558512	0.450037	0.652684	0.744121
G51M	162.33	0.0179615	0.274384	0.0654611	0.947807	0.966789
G51F	172.702	-0.617268	0.502905	-1.2274	0.219671	0.327624
G51P	166.685	-1.36738	0.620971	-2.20201	0.0276648	0.0612439
G51S	259.514	0.889926	0.901957	0.986661	NA	NA
G51T	131.554	-0.66501	0.421341	-1.57832	0.114493	0.195263
G51W	241.332	-1.53407	0.566111	-2.70984	0.00673155	0.0187131
G51Y	160.255	-0.10226	0.511956	-0.199744	0.841681	0.893001
G51V	590.299	-0.323158	0.257614	-1.25443	0.209687	0.315626
G51X	1070.79	-1.30604	0.303693	-4.30053	1.70387e-05	0.000110354
G51B	0	NA	NA	NA	NA	NA
G52A	177.38	-0.0985585	0.534642	-0.184345	0.853743	0.901294
G52R	402.574	0.161824	0.412003	0.392775	0.694486	0.780534
G52N	169.957	-0.143901	0.489959	-0.293699	0.768988	0.83964
G52D	151.443	-0.0384098	0.84566	-0.04542	0.963773	0.977216
G52C	259.148	-1.03335	0.359546	-2.87404	0.00405259	0.0121076
G52E	267.11	-0.560418	0.262195	-2.13741	0.0325648	0.070182
G52Q	316.711	-0.528738	0.2007	-2.63447	0.0084269	0.0225798
G52G	4.34067e+06	0.980234	0.158647	6.17871	6.46255e-10	1.30053e-08
G52H	271.795	-0.105357	0.400031	-0.263372	0.792264	0.858047
G52I	146.855	-0.690286	0.310424	-2.22369	0.0261693	0.0584342
G52L	300.315	-0.514667	0.423328	-1.21576	0.224075	0.332933
G52K	150.577	-0.17941	0.390071	-0.459941	0.645559	0.738608
G52M	148.781	-0.518607	0.414898	-1.24996	0.211312	0.31769
G52F	175.891	-1.46208	0.383794	-3.80956	0.000139216	0.000674197
G52P	179.465	-0.471052	0.431337	-1.09207	0.2748	0.390627
G52S	184.995	-0.612916	0.529497	-1.15754	0.24705	0.358671
G52T	204.396	-0.953708	0.675821	-1.41118	0.15819	0.252316
G52W	183.158	-1.28712	0.429315	-2.99807	0.00271699	0.00866056
G52Y	195.1	-0.373723	0.459162	-0.813924	0.415688	0.538174
G52V	769.935	0.212064	0.281095	0.754422	0.450596	0.571702
G52X	722.418	-1.07337	0.326786	-3.28464	0.00102114	0.00376801
G52B	0.152112	-1.35266	3.99863	-0.338281	0.735152	NA
E53A	380.833	0.901477	0.682338	1.32116	0.186448	0.288954
E53R	349.72	0.784354	0.36102	2.17261	0.0298098	0.065259
E53N	511.201	0.715309	0.282305	2.53381	0.0112829	0.0288114
E53D	515.837	0.580032	0.239329	2.42357	0.0153688	0.0371934
E53C	465.815	-1.02576	0.396484	-2.58715	0.00967729	0.0253335
E53E	4.33798e+06	0.978889	0.158643	6.17038	6.81246e-10	1.31456e-08
E53Q	486.711	0.413722	0.298564	1.38571	0.165836	0.262664
E53G	1061.65	0.323666	0.174069	1.85941	0.0629688	0.120442
E53H	334.31	1.24097	0.488403	2.54087	0.0110577	0.0283428
E53I	269.466	0.832357	0.471928	1.76374	0.0777763	0.142863
E53L	380.638	1.28585	0.416906	3.08426	0.00204059	0.00679622
E53K	420.587	0.918064	0.431258	2.1288	0.0332706	0.0713539
E53M	333.232	0.869732	0.453157	1.91927	0.0549497	0.107756
E53F	262.767	0.00475518	0.412491	0.0115279	0.990802	0.993323
E53P	258.66	0.45398	0.575114	0.789375	0.429893	0.552551
E53S	223.929	0.801023	0.395671	2.02447	0.0429218	0.0880184
E53T	378.8	1.34844	0.473998	2.84483	0.00444357	0.0131032
E53W	273.093	-0.457413	0.485077	-0.942971	0.345696	0.46702
E53Y	304.167	0.583373	0.244098	2.38991	0.0168525	0.0402471
E53V	335.704	0.293814	0.226086	1.29957	0.19375	0.297072
E53X	521.364	-1.22144	0.261821	-4.66517	3.08363e-06	2.4986e-05
E53B	0.483557	2.90379	3.97367	0.730759	0.464926	0.585246
T54A	689.215	0.280437	0.214193	1.30928	0.190441	0.293321
T54R	114.761	-2.47964	0.550586	-4.50363	6.68031e-06	4.94224e-05
T54N	277.057	-0.0445026	0.26082	-0.170626	0.864518	0.909462
T54D	144.952	-1.55501	0.337156	-4.61214	3.98538e-06	3.12773e-05
T54C	134.437	-1.63095	0.708303	-2.30261	0.0213007	0.0491611
T54E	131.693	-2.0812	0.369923	-5.62604	1.84391e-08	2.75556e-07
T54Q	121.524	-1.63713	0.444761	-3.68093	0.000232384	0.00106609
T54G	180.406	-1.34864	0.4746	-2.84163	0.00448842	0.0132146
T54H	110.365	-1.63354	0.619744	-2.63584	0.00839297	0.0225146
T54I	444.101	-0.915265	0.37641	-2.43156	0.0150338	0.0365448
T54L	139.609	-0.694669	0.431817	-1.60871	0.107679	0.186016
T54K	84.0157	-1.91509	0.755109	-2.53617	0.0112072	0.0286572
T54M	97.0456	-0.996324	0.772072	-1.29045	0.196893	0.300889
T54F	74.1758	-1.91937	0.835807	-2.29643	0.0216513	0.0497707
T54P	171.915	-1.01309	0.516069	-1.96308	0.0496366	0.0991539
T54S	201.686	-0.181712	0.344515	-0.527443	0.597886	0.70009
T54T	4.34251e+06	0.979681	0.158624	6.17612	6.56951e-10	1.30317e-08
T54W	185.883	-1.56961	0.795288	-1.97364	0.0484223	0.0972156
T54Y	111.742	-1.82776	0.417792	-4.3748	1.21544e-05	8.20559e-05
T54V	130.124	-0.999784	0.412353	-2.42458	0.015326	0.0371104
T54X	0.64797	-3.43675	3.92862	-0.874797	0.381684	0.50471
T54B	0.521363	0.677658	3.88961	0.174223	0.861691	0.907213
Q55A	0	NA	NA	NA	NA	NA
Q55R	1310.71	0.940402	0.187154	5.02474	5.04109e-07	5.06612e-06
Q55N	183.703	0.20438	0.423031	0.483132	0.629002	0.725344
Q55D	179.255	-1.31584	0.562555	-2.33905	0.0193331	0.0451768
Q55C	125.372	0.236384	0.501425	0.471424	0.637338	0.731975
Q55E	250.384	0.0226038	0.440549	0.0513082	0.95908	0.974038
Q55Q	4.33842e+06	0.977991	0.158713	6.16201	7.18251e-10	1.35455e-08
Q55G	185.592	-0.588188	0.511174	-1.15066	0.249872	0.362276
Q55H	608.67	0.326971	0.161403	2.0258	0.0427853	0.0878349
Q55I	183.808	-0.678532	0.671881	-1.0099	0.312543	0.433015
Q55L	782.932	1.88617	0.221755	8.50564	1.80591e-17	1.75595e-15
Q55K	584.447	0.44678	0.347488	1.28574	0.198532	0.302719
Q55M	319.346	0.14622	0.296573	0.493032	0.62199	0.721343
Q55F	322.022	-0.119473	0.49442	-0.241642	0.809058	0.868322
Q55P	179.786	-1.76937	0.677666	-2.61098	0.00902829	0.0238684
Q55S	0.2088	1.02658	4.08046	0.251585	0.801362	NA
Q55T	251.972	0.631989	0.398941	1.58417	0.113156	0.193469
Q55W	219.65	-0.979065	0.403184	-2.42833	0.0151685	0.0367886
Q55Y	122.963	-0.505461	0.356215	-1.41898	0.155906	0.249353
Q55V	226.742	-0.206669	0.418325	-0.494038	0.621279	0.72083
Q55X	3.12978	-4.69882	2.76532	-1.6992	0.0892821	0.159956
Q55B	1588.51	2.44946	0.335752	7.29547	2.97624e-13	1.05607e-11
Q56A	0.15513	1.02661	4.08046	0.251591	0.801357	NA
Q56R	917.638	1.03678	0.163113	6.35624	2.06749e-10	4.57968e-09
Q56N	291.079	0.966527	0.454268	2.12766	0.0333655	0.0715165
Q56D	233.552	0.169277	0.754022	0.224498	0.82237	0.879332
Q56C	216.355	-0.0831311	0.601969	-0.138099	0.890162	0.927556
Q56E	480.299	0.555066	0.485914	1.14231	0.253324	0.366146
Q56Q	4.33906e+06	0.978089	0.158607	6.16673	6.97163e-10	1.32816e-08
Q56G	318.678	0.607978	0.480109	1.26633	0.205394	0.310601
Q56H	611.642	0.41394	0.26302	1.5738	0.115535	0.196682
Q56I	215.432	-0.642284	0.493818	-1.30065	0.193378	0.296807
Q56L	187.072	0.518903	0.31413	1.65187	0.0985605	0.17385
Q56K	551.881	1.14447	0.338917	3.37685	0.000733204	0.0028443
Q56M	224.628	-0.0107707	0.427479	-0.025196	0.979899	0.988214
Q56F	151.066	-0.325822	0.410585	-0.793555	0.427455	0.5496
Q56P	202.442	-0.755815	0.384296	-1.96675	0.0492117	0.0985446
Q56S	0	NA	NA	NA	NA	NA
Q56T	280.238	0.476745	0.561492	0.849068	0.395843	0.518216
Q56W	473.416	0.298257	0.364926	0.817308	0.413753	0.536315
Q56Y	197.187	0.209631	0.481783	0.435114	0.663479	0.754247
Q56V	199.101	0.0921541	0.595448	0.154764	0.877007	0.918857
Q56X	2.13767	-1.23376	2.68291	-0.459859	0.645618	0.738608
Q56B	1236.37	1.61604	0.201497	8.0202	1.05571e-15	6.48142e-14
Q57A	0	NA	NA	NA	NA	NA
Q57R	1122.75	0.213253	0.18114	1.17728	0.239083	0.35016
Q57N	221.251	-0.119692	0.507461	-0.235865	0.813537	0.87188
Q57D	143.961	-1.29568	0.549486	-2.35798	0.0183749	0.0432484
Q57C	354.197	-1.02999	0.492833	-2.08993	0.0366244	0.0772849
Q57E	158.749	-0.434827	0.407338	-1.06749	0.285753	0.402376
Q57Q	4.74804e+06	0.911525	0.12527	7.27647	3.42662e-13	1.07563e-11
Q57G	150.415	-0.726338	0.652696	-1.11283	0.265783	0.379972
Q57H	658.257	0.110065	0.206597	0.532751	0.594206	0.697308
Q57I	217.82	-0.771915	0.736225	-1.04848	0.294419	0.412484
Q57L	229.236	-0.625397	0.253124	-2.47072	0.0134842	0.0333189
Q57K	378.007	-0.183924	0.280896	-0.654777	0.512611	0.628652
Q57M	577.599	-0.447483	0.442325	-1.01166	0.3117	0.432086
Q57F	207.99	-0.593265	0.515118	-1.15171	0.249442	0.361863
Q57P	373.769	-1.34554	0.488506	-2.75439	0.0058802	0.0166698
Q57S	0	NA	NA	NA	NA	NA
Q57T	204.842	-0.948462	0.575486	-1.64811	0.0993311	0.174658
Q57W	173.39	-1.89407	0.463734	-4.08438	4.41939e-05	0.000256496
Q57Y	174.422	-1.52718	0.58423	-2.614	0.00894878	0.0236915
Q57V	146.074	-1.67663	0.585198	-2.86507	0.00416919	0.0123868
Q57X	1.22621	-4.14236	3.78509	-1.09439	0.273785	0.389331
Q57B	654.009	1.55733	0.174943	8.90191	5.48934e-19	1.20879e-16
I58A	193.777	-1.14522	0.425736	-2.68998	0.00714557	0.0196832
I58R	169.473	-3.43111	0.4014	-8.54784	1.2541e-17	1.30409e-15
I58N	193.398	-0.407054	0.445062	-0.914602	0.360401	0.481671
I58D	195.098	-2.33279	0.661532	-3.52635	0.000421334	0.0017752
I58C	175.949	-2.78795	0.583582	-4.77731	1.77655e-06	1.51838e-05
I58E	162.984	-2.09256	0.743005	-2.81634	0.00485736	0.0141521
I58Q	245.64	-1.34023	0.496331	-2.70029	0.006928	0.0191685
I58G	169.676	-1.98123	0.837891	-2.36455	0.018052	0.042627
I58H	157.727	-1.47546	0.409771	-3.6007	0.000317359	0.00138951
I58I	4.74904e+06	0.912089	0.125207	7.28463	3.22548e-13	1.07258e-11
I58L	350.487	0.70843	0.306686	2.30996	0.0208906	0.0483187
I58K	208.288	-2.26145	0.561737	-4.02581	5.67789e-05	0.000311431
I58M	305.706	0.625118	0.407938	1.53238	0.125428	0.209815
I58F	331.647	0.142308	0.384747	0.369874	0.711476	0.793982
I58P	196.239	-2.7577	0.768805	-3.58699	NA	NA
I58S	149.304	-1.47207	0.464123	-3.17172	0.0015154	0.00526976
I58T	668.966	-0.195807	0.168309	-1.16338	0.244674	0.356119
I58W	414.546	-2.09243	0.591163	-3.53952	0.000400849	0.00170133
I58Y	183.467	-1.50122	0.574584	-2.61271	0.00898275	0.0237646
I58V	674.625	0.541474	0.281824	1.92132	0.0546914	0.107417
I58X	0.434998	-1.49119	3.94988	-0.377529	0.705781	0.789744
I58B	0.167921	-1.48297	3.99078	-0.371599	0.710192	NA
Q59A	305.223	0.950284	0.327224	2.90407	0.00368342	0.0111968
Q59R	1269.09	0.194761	0.231232	0.842274	0.399634	0.521665
Q59N	232.06	0.207457	0.296717	0.699173	0.484444	0.602697
Q59D	257.06	-0.785761	0.526099	-1.49356	0.13529	0.223109
Q59C	291.11	-0.0669789	0.276775	-0.241998	0.808782	0.86815
Q59E	411.961	0.777584	0.263539	2.95055	0.00317209	0.00987434
Q59Q	4.74545e+06	0.911547	0.125213	7.27995	3.33939e-13	1.07563e-11
Q59G	378.247	-0.618502	0.362535	-1.70605	0.087999	0.158125
Q59H	433.475	0.420601	0.245457	1.71354	0.0866133	0.156108
Q59I	477.298	1.24175	0.326821	3.79949	0.000144992	0.000699906
Q59L	362.941	-0.272104	0.277964	-0.978916	0.327622	0.449414
Q59K	662.059	-0.429678	0.190391	-2.25682	0.0240191	0.0544448
Q59M	278.278	0.00311064	0.218107	0.014262	0.988621	0.991744
Q59F	238.995	-0.342185	0.457124	-0.74856	0.454122	0.575299
Q59P	312.395	-1.72874	0.606577	-2.84999	0.00437211	0.0129077
Q59S	305.982	0.625009	0.416787	1.49959	0.133721	0.220766
Q59T	382.077	0.503352	0.331675	1.51761	0.129113	0.214435
Q59W	296.199	-0.228919	0.241991	-0.945984	0.344157	0.465697
Q59Y	323.643	0.142501	0.691681	0.206021	0.836774	0.889273
Q59V	486.976	1.40098	0.433691	3.23037	0.00123632	0.00445229
Q59X	1030.85	-0.860573	0.247779	-3.47315	0.000514382	0.00209988
Q59B	1.02371	3.45904	3.95241	0.875172	0.38148	0.504619
A60A	4.74449e+06	0.90945	0.125298	7.25831	3.91964e-13	1.14634e-11
A60R	792.346	1.62265	0.237658	6.82766	8.6313e-12	2.23607e-10
A60N	634.541	1.36599	0.267	5.11608	3.1195e-07	3.42962e-06
A60D	842.322	1.36463	0.289638	4.71151	2.45884e-06	2.03643e-05
A60C	489.016	0.673059	0.290637	2.31581	0.0205687	0.0476774
A60E	727.896	0.961035	0.214287	4.48481	7.29778e-06	5.34974e-05
A60Q	0.107061	1.98837	4.08046	0.487291	0.626052	NA
A60G	558.88	0.864501	0.425843	2.03009	0.0423471	0.0871981
A60H	0	NA	NA	NA	NA	NA
A60I	338.559	-0.484594	1.14674	-0.422586	NA	NA
A60L	377.557	0.109534	0.553854	0.197768	0.843227	0.89372
A60K	792.215	1.60051	1.0521	1.52125	0.128198	0.213245
A60M	403.95	0.176845	0.284513	0.62157	0.534225	0.646893
A60F	365.849	0.397993	0.562291	0.707807	0.479065	0.597893
A60P	201.339	-0.934889	0.523122	-1.78714	0.0739155	0.137185
A60S	262.974	0.605911	0.283922	2.13407	0.032837	0.0706468
A60T	762.114	1.33395	0.343751	3.88057	0.000104213	0.000521552
A60W	384.747	-0.225636	0.408502	-0.552349	0.580709	0.68512
A60Y	832.872	-0.0278083	0.499397	-0.0556837	0.955594	0.971951
A60V	929.035	0.84266	0.232909	3.61797	0.000296921	0.00131308
A60X	0.0480692	0.0648258	4.08046	0.0158869	0.987325	NA
A60B	0	NA	NA	NA	NA	NA
A61A	4.74916e+06	0.911462	0.125235	7.27804	3.38715e-13	1.07563e-11
A61R	189.592	-1.52517	0.515152	-2.96062	0.0030702	0.00961378
A61N	197.995	-0.560761	0.438635	-1.27842	0.2011	0.305839
A61D	384.65	-0.472676	0.238111	-1.98511	0.0471324	0.0951427
A61C	232.902	-0.19761	0.340497	-0.580357	0.561674	0.669413
A61E	222.69	-0.407545	0.37348	-1.09121	0.275182	0.390946
A61Q	238.76	-0.352557	0.456171	-0.772861	0.439604	0.561658
A61G	423.819	0.527598	0.264631	1.99371	0.0461841	0.0935552
A61H	370.059	-0.710867	0.663308	-1.0717	0.283855	0.400305
A61I	254.588	0.167446	0.447243	0.374397	0.708109	0.791522
A61L	0.811004	-2.59446	3.92689	-0.66069	0.508811	0.625529
A61K	191.66	-0.247959	0.655994	-0.377989	0.705439	0.789598
A61M	266.82	-1.32827	0.545721	-2.43398	0.0149338	0.0363717
A61F	114.68	-1.65873	0.842306	-1.96927	0.048922	0.0980667
A61P	246.933	-1.46417	0.289655	-5.05486	4.30711e-07	4.38739e-06
A61S	475.753	0.517157	0.181163	2.85465	0.00430844	0.0127449
A61T	422.831	-0.0731641	0.231345	-0.316255	0.751809	0.826902
A61W	215.371	-1.57582	1.38265	-1.13971	0.254406	0.367355
A61Y	212.583	-1.3714	1.58615	-0.86461	0.387253	0.510092
A61V	363.948	-0.0206068	0.32517	-0.0633724	0.94947	0.967876
A61X	0.832343	-3.79908	3.92378	-0.96822	0.332934	0.454205
A61B	0	NA	NA	NA	NA	NA
M62A	91.998	-1.17522	0.56024	-2.09772	0.0359303	0.0761206
M62R	179.106	-2.30961	0.518518	-4.45425	8.41888e-06	5.88873e-05
M62N	160.919	-1.01414	0.738678	-1.37291	0.169779	0.267664
M62D	0	NA	NA	NA	NA	NA
M62C	0	NA	NA	NA	NA	NA
M62E	121.021	-1.63153	0.409016	-3.9889	6.63791e-05	0.000359586
M62Q	306.948	-0.109099	0.332606	-0.328012	0.742903	0.819909
M62G	145.187	-1.20838	0.886949	-1.3624	NA	NA
M62H	0	NA	NA	NA	NA	NA
M62I	1060.17	-0.178181	0.229101	-0.777739	0.436723	0.559218
M62L	435.774	0.239407	0.200407	1.1946	0.232241	0.342282
M62K	208.527	-1.51661	0.346815	-4.37297	1.2257e-05	8.2674e-05
M62M	4.74957e+06	0.911324	0.125249	7.27609	3.43623e-13	1.07563e-11
M62F	148.03	-1.93188	0.845798	-2.28409	0.0223665	0.051226
M62P	133.64	-2.16446	0.444013	-4.87477	1.08937e-06	9.72122e-06
M62S	154.216	-1.48272	0.516728	-2.86945	0.00411188	0.0122359
M62T	609.493	0.0538577	0.227075	0.23718	0.812517	0.871036
M62W	287.448	-1.2489	0.828571	-1.50729	NA	NA
M62Y	0	NA	NA	NA	NA	NA
M62V	569.265	-0.10586	0.17947	-0.589846	0.555294	0.664241
M62X	1.05116	-1.86508	3.87411	-0.481423	0.630216	0.726247
M62B	0.209821	0.257023	4.04976	0.0634663	0.949395	NA
G63A	203.384	-0.0995413	0.370199	-0.268886	0.788017	0.854437
G63R	582.42	0.608834	0.199023	3.05912	0.00221991	0.00729287
G63N	126.483	-0.258804	0.610593	-0.423857	0.67167	0.761362
G63D	217.699	-0.232781	0.607546	-0.383149	0.701609	0.786252
G63C	173.763	-0.828084	0.557561	-1.48519	0.137493	0.226145
G63E	333.798	0.352493	0.288522	1.22172	0.221813	0.330293
G63Q	252.049	0.0277471	0.480162	0.0577871	0.953918	0.970906
G63G	4.7472e+06	0.913201	0.125199	7.29401	3.00854e-13	1.05751e-11
G63H	241.884	0.0086784	0.359682	0.024128	0.980751	0.988807
G63I	126.328	-2.24889	0.511807	-4.39402	1.11274e-05	7.56681e-05
G63L	145.851	-0.898541	0.574547	-1.56391	0.117838	0.199605
G63K	171.334	0.479837	0.338278	1.41847	0.156053	0.249492
G63M	238.76	-0.781978	0.476975	-1.63945	0.101119	0.177177
G63F	150.525	-1.99416	0.559013	-3.56729	0.000360689	0.00155379
G63P	217.454	-1.12639	0.479805	-2.34761	0.0188944	0.0443038
G63S	867.518	-1.64483	0.263669	-6.23822	4.42565e-10	9.36012e-09
G63T	211.604	-1.27172	0.674366	-1.8858	0.0593225	0.114767
G63W	126.536	-2.31485	0.8991	-2.57463	0.0100347	0.0261135
G63Y	169.468	-1.12465	0.471665	-2.38442	0.017106	0.0407874
G63V	468.469	-0.456902	0.27326	-1.67204	0.0945161	0.167847
G63X	1959.11	-1.54759	0.204255	-7.57678	3.54238e-14	1.44928e-12
G63B	0.225942	0.0648178	4.08046	0.0158849	0.987326	0.99077
F64A	308.742	0.305444	0.513805	0.594473	0.552196	0.661429
F64R	593.577	-0.786967	0.639829	-1.22996	0.218711	0.326342
F64N	202.214	-1.06366	0.672963	-1.58056	0.113978	0.194653
F64D	322.15	-1.44574	0.718441	-2.01233	0.044185	0.0902382
F64C	201.251	-1.09265	0.294326	-3.71238	0.00020532	0.000955397
F64E	189.034	-1.56552	0.33435	-4.68229	2.83693e-06	2.32132e-05
F64Q	241.309	-0.885983	0.494561	-1.79145	0.0732207	0.13615
F64G	143.603	-1.60544	0.561774	-2.85781	0.00426579	0.0126387
F64H	138.712	-1.31785	0.360904	-3.65154	0.000260676	0.00117642
F64I	234.836	-0.396255	0.619128	-0.640021	0.522159	0.63671
F64L	919.262	0.477317	0.195866	2.43696	0.0148113	0.0360978
F64K	188.655	-1.80151	0.434789	-4.14341	3.42184e-05	0.000202685
F64M	227.288	0.13752	0.353067	0.3895	0.696906	0.782386
F64F	4.74785e+06	0.912035	0.125238	7.28243	3.27868e-13	1.07258e-11
F64P	251.731	-1.89208	0.537827	-3.51802	0.000434778	0.00182159
F64S	1249.55	-0.557052	0.231174	-2.40967	0.0159671	0.0384145
F64T	136.553	-0.886423	0.754992	-1.17408	0.240362	0.351276
F64W	319.084	-0.0625676	0.655784	-0.0954088	0.92399	0.950916
F64Y	271.357	0.245614	0.213977	1.14786	0.251028	0.363811
F64V	201.719	-0.806956	0.302363	-2.66883	0.0076116	0.0207531
F64X	0.574319	-0.749739	3.90323	-0.192082	0.847678	0.897041
F64B	0	NA	NA	NA	NA	NA
K65A	407.288	-0.12474	0.576411	-0.216408	0.82867	0.883167
K65R	1118.72	0.527039	0.163421	3.22503	0.00125958	0.00452736
K65N	1154.38	1.01224	0.141804	7.13831	9.44851e-13	2.65944e-11
K65D	776.925	1.05274	0.388862	2.70723	0.00678472	0.0188347
K65C	346.723	1.01999	0.456089	2.23639	0.0253264	0.0568401
K65E	1688.45	-0.02739	0.167109	-0.163905	0.869806	0.914127
K65Q	331.941	0.549952	0.406034	1.35445	0.175593	0.27492
K65G	373.379	0.559755	0.405812	1.37934	0.167789	0.26514
K65H	331.888	0.349181	0.571977	0.610481	0.541543	0.651855
K65I	233.821	-0.9962	0.403954	-2.46612	0.0136585	0.0336718
K65L	247.125	-0.531908	0.568872	-0.935022	0.349777	0.470919
K65K	4.74465e+06	0.910981	0.125309	7.26989	3.59771e-13	1.09053e-11
K65M	315.453	-0.613385	0.251587	-2.43806	0.0147664	0.0359999
K65F	157.025	-0.529042	0.558627	-0.947039	0.343619	0.46539
K65P	257.616	-0.192251	0.557372	-0.344923	0.730152	0.809634
K65S	211.821	0.912906	0.361333	2.5265	0.0115206	0.0293084
K65T	241.573	-0.353537	0.296059	-1.19414	0.232422	0.342481
K65W	633.154	0.105603	0.649759	0.162526	0.870892	0.914626
K65Y	232.853	-0.188606	0.515404	-0.365938	0.714412	0.796308
K65V	355.643	0.411372	0.396928	1.03639	0.30002	0.418841
K65X	2.164	-4.93027	3.1599	-1.56026	0.118697	0.200788
K65B	122.324	0.982101	0.337178	2.91271	0.00358307	0.0109496
I66A	388.838	-0.158024	0.688046	-0.229671	0.818347	0.876157
I66R	212.306	-1.11893	0.670834	-1.66797	0.095321	0.169036
I66N	182.711	-0.798736	0.371746	-2.1486	0.0316658	0.0686994
I66D	174.309	-0.35857	0.662469	-0.541264	0.588326	0.691442
I66C	183.562	-0.831502	0.401232	-2.07237	0.0382309	0.0803352
I66E	170.818	-0.42661	0.555323	-0.768221	0.442356	0.564252
I66Q	372.686	-1.56561	0.383479	-4.08266	4.45237e-05	0.000257811
I66G	230.697	-0.892752	0.300755	-2.96837	0.00299381	0.00940607
I66H	156.574	-0.908787	0.904506	-1.00473	0.315025	0.435487
I66I	4.74786e+06	0.911437	0.125308	7.27358	3.50071e-13	1.07793e-11
I66L	310.642	0.466719	0.353829	1.31905	0.187151	0.289864
I66K	261.77	-0.498015	0.34271	-1.45317	0.146177	0.237146
I66M	341.252	0.265439	0.427556	0.620829	0.534712	0.647274
I66F	293.179	-0.0718487	0.249969	-0.287431	0.773782	0.843276
I66P	300.22	-0.199219	0.890175	-0.223797	0.822915	0.879538
I66S	392.834	-0.384529	0.390505	-0.984697	0.324773	0.446078
I66T	502.646	0.486859	0.19427	2.50609	0.0122073	0.03069
I66W	408.948	-0.758161	0.294174	-2.57725	0.00995897	0.0259439
I66Y	631.782	0.166158	0.43176	0.384839	0.700357	0.785436
I66V	810.346	0.589053	0.232297	2.53578	0.0112198	0.0286798
I66X	1.49612	-4.64441	3.91624	-1.18594	0.235647	0.346346
I66B	0.0559738	0.0648258	4.08046	0.0158869	0.987325	NA
D67A	221.135	0.38737	0.567079	0.683097	0.494545	0.612415
D67R	164.649	-0.210196	0.421813	-0.498315	0.618262	0.718668
D67N	572.531	0.417136	0.180125	2.31581	0.0205685	0.0476774
D67D	4.74629e+06	0.910858	0.12526	7.27175	3.54871e-13	1.08446e-11
D67C	381.043	1.29389	0.356256	3.63191	0.000281336	0.00125603
D67E	336.144	1.02076	0.263168	3.87873	0.000105002	0.0005241
D67Q	265.812	0.833998	0.704953	1.18305	0.236787	0.347681
D67G	849.216	0.529417	0.17052	3.10472	0.00190456	0.00642319
D67H	751.149	1.81935	0.390167	4.663	3.1163e-06	2.51963e-05
D67I	369.61	-0.265649	0.543997	-0.488328	0.625318	0.722841
D67L	269.479	0.54476	0.261281	2.08496	0.037073	0.0781214
D67K	155.257	-0.137213	0.809002	-0.169608	0.865319	0.910177
D67M	0	NA	NA	NA	NA	NA
D67F	239.465	-0.161946	0.316509	-0.511662	0.608887	0.709863
D67P	103.815	-0.832537	0.938903	-0.886712	0.375234	0.498116
D67S	757.49	0.802628	0.277926	2.88792	0.00387801	0.0116465
D67T	487.068	0.870744	0.240067	3.62709	0.000286632	0.00127637
D67W	230.039	-0.293692	0.688374	-0.426645	0.669638	0.759633
D67Y	572.276	0.116922	0.196232	0.595835	0.551285	0.660857
D67V	1176.46	-1.80219	0.322584	-5.58673	2.31385e-08	3.27482e-07
D67X	0	NA	NA	NA	NA	NA
D67B	0.104043	-0.802328	4.04057	-0.198568	0.842601	NA
D68A	278.852	0.549188	0.821078	0.668862	0.503584	0.620631
D68R	194.451	0.0406549	0.788817	0.051539	0.958896	0.974038
D68N	433.327	-0.331507	0.210123	-1.57768	0.114638	0.195467
D68D	4.7488e+06	0.910684	0.125212	7.27311	3.51296e-13	1.07793e-11
D68C	173.575	-0.822843	0.460528	-1.78674	0.0739795	0.137236
D68E	687.55	1.07294	0.286653	3.74299	0.000181843	0.000858964
D68Q	221.542	0.341839	0.592128	0.577306	0.563733	0.671226
D68G	929.621	0.321438	0.263731	1.21881	0.222916	0.331672
D68H	141.717	-0.430002	0.572584	-0.750984	0.452662	0.57374
D68I	88.3491	-0.907043	0.989926	-0.916273	0.359523	0.480756
D68L	124.721	-1.27004	0.687701	-1.84678	0.0647785	0.123221
D68K	184.414	-0.0335616	0.419555	-0.0799933	0.936243	0.958519
D68M	159.588	-0.613536	0.606445	-1.01169	0.311685	0.432086
D68F	150.129	-0.911344	0.400937	-2.27304	0.023024	0.0525139
D68P	175.076	-0.253074	0.603481	-0.419356	0.674956	0.763698
D68S	228.656	0.707481	0.740545	0.955351	0.3394	0.461094
D68T	197.339	-0.157485	0.416489	-0.378126	0.705337	0.789598
D68W	298.024	-0.788484	0.567644	-1.38905	0.164819	0.26133
D68Y	505.904	0.0325066	0.245726	0.132288	0.894756	0.931069
D68V	218.504	-0.5713	0.375428	-1.52173	0.128077	0.213091
D68X	0.0559736	0.0648258	4.08046	0.0158869	0.987325	NA
D68B	0.45638	1.0266	4.08046	0.251589	0.801359	0.862539
K69A	389.867	0.848897	0.429065	1.97848	0.0478741	0.0963159
K69R	979.688	0.747642	0.15679	4.76843	1.85665e-06	1.57426e-05
K69N	1313.41	0.599377	0.20701	2.8954	0.0037868	0.0114322
K69D	402.261	0.693546	0.590426	1.17465	0.240133	0.351079
K69C	332.223	0.346665	0.440721	0.786586	0.431524	0.553997
K69E	1825.15	1.43783	0.157497	9.12925	6.89727e-20	1.72133e-17
K69Q	463.499	1.21584	0.375677	3.2364	0.00121046	0.00436757
K69G	310.767	0.939771	0.313031	3.00216	0.0026807	0.00858075
K69H	291.498	0.791225	0.257432	3.07353	0.00211544	0.00700809
K69I	597.089	-0.0942658	0.461236	-0.204376	0.838059	0.890133
K69L	350.968	0.726678	0.264705	2.74523	0.00604683	0.0170326
K69K	4.74327e+06	0.909368	0.125343	7.25501	4.01618e-13	1.16097e-11
K69M	336.03	0.795156	0.31603	2.51607	0.011867	0.0300076
K69F	326.719	0.477803	0.263904	1.81052	0.0702158	0.131909
K69P	466.067	1.56622	0.381254	4.10808	3.98954e-05	0.000233722
K69S	750.781	0.256748	0.370853	0.692317	0.488738	0.606427
K69T	573.377	1.41145	0.479279	2.94495	0.00323011	0.0100265
K69W	207.255	-0.0740128	0.405722	-0.182422	0.855251	0.902504
K69Y	290.884	1.02117	0.394452	2.58883	0.00963034	0.0252322
K69V	582.153	1.38318	0.239765	5.76889	7.97965e-09	1.29596e-07
K69X	0.464241	-2.95759	3.9372	-0.751192	0.452537	0.573679
K69B	129.352	1.33023	0.643155	2.06829	0.0386131	0.0809113
G70A	329.422	0.37751	0.303757	1.2428	0.21394	0.320675
G70R	327.015	0.712359	0.543499	1.31069	0.189962	0.292703
G70N	616.191	2.15711	0.328782	6.5609	5.34838e-11	1.27934e-09
G70D	966.415	0.886198	0.162885	5.44065	5.3088e-08	6.94877e-07
G70C	775.069	0.68858	0.271454	2.53664	0.0111923	0.0286331
G70E	409.368	1.62432	0.475838	3.41359	0.000641128	0.00253706
G70Q	338.955	0.482181	0.598688	0.805397	0.42059	0.543018
G70G	4.74623e+06	0.909609	0.125222	7.264	3.75813e-13	1.12331e-11
G70H	219.432	0.429275	0.597671	0.718247	0.472605	0.592001
G70I	258.558	0.090643	0.657731	0.137812	0.890389	0.927556
G70L	282.177	0.47685	0.440149	1.08338	0.278639	0.394884
G70K	257.173	0.35123	0.366802	0.957547	0.338291	0.459921
G70M	241.8	0.749408	0.394616	1.89908	0.0575534	0.112097
G70F	420.88	0.375202	0.645371	0.581374	0.560988	0.668993
G70P	178.858	-0.234216	0.275277	-0.850838	0.394859	0.51729
G70S	452.698	-0.02778	0.21083	-0.131765	0.89517	0.931241
G70T	305.59	0.419965	0.65579	0.640396	0.521915	0.63658
G70W	302.757	0.312742	0.483822	0.646399	0.518021	0.633108
G70Y	601.562	1.68657	0.446597	3.77648	0.000159061	0.00076144
G70V	676.604	0.724027	0.238439	3.03653	0.0023932	0.00778363
G70X	1.74483	-1.60154	2.49602	-0.641638	0.521108	0.635948
G70B	0.160607	1.02661	4.08046	0.251591	0.801357	NA
M71A	412.588	1.33846	0.485474	2.75702	0.00583305	0.0165487
M71R	333.494	-1.11165	0.552083	-2.01355	0.0440569	0.0900011
M71N	671.712	1.11386	0.23674	4.70498	2.53894e-06	2.09581e-05
M71D	0	NA	NA	NA	NA	NA
M71C	0	NA	NA	NA	NA	NA
M71E	620.445	-1.53936	0.328336	-4.68836	2.754e-06	2.25593e-05
M71Q	336.707	0.590916	0.50281	1.17523	0.239904	0.35095
M71G	87.2114	-1.01673	0.535412	-1.89896	0.0575698	0.1121
M71H	0	NA	NA	NA	NA	NA
M71I	3467.8	0.869724	0.134928	6.44585	1.14954e-10	2.62396e-09
M71L	322.589	0.22987	0.193642	1.18709	0.235192	0.345745
M71K	218.681	-0.357453	0.317582	-1.12554	0.260359	0.374129
M71M	4.74299e+06	0.910601	0.125288	7.26808	3.64635e-13	1.09639e-11
M71F	194.669	0.257796	0.455304	0.566207	0.571253	0.677701
M71P	161.741	-0.973049	0.454187	-2.1424	0.0321616	0.0694939
M71S	248.958	0.232167	0.358425	0.647742	0.517152	0.632253
M71T	2486.15	0.745287	0.166808	4.46792	7.89821e-06	5.60132e-05
M71W	291.286	0.335455	0.619154	0.541796	0.587959	0.691442
M71Y	0	NA	NA	NA	NA	NA
M71V	1348.18	0.772064	0.174665	4.42027	9.8578e-06	6.78982e-05
M71X	0.0961383	-0.704758	4.04976	-0.174024	0.861846	NA
M71B	0.0480692	0.0648258	4.08046	0.0158869	0.987325	NA
A72A	4.74585e+06	0.911457	0.125243	7.2775	3.40061e-13	1.07563e-11
A72R	431.149	-0.364313	0.614056	-0.59329	0.552987	0.662223
A72N	78.7542	-1.35729	0.896568	-1.51388	0.130057	0.215667
A72D	400.68	-0.239777	0.273393	-0.877042	0.380464	0.503452
A72C	395.035	0.746145	0.508676	1.46684	0.142421	0.232614
A72E	782.47	0.202969	0.272928	0.74367	0.457076	0.578062
A72Q	277.31	0.560389	0.551204	1.01666	0.309313	0.429414
A72G	372.092	0.265549	0.290468	0.914212	0.360606	0.481773
A72H	543.114	-0.220848	0.233291	-0.946663	0.34381	0.465491
A72I	210.306	-0.321344	0.497245	-0.646249	0.518118	0.633124
A72L	235.606	0.0730897	0.699418	0.104501	0.916772	0.945655
A72K	275.976	-0.279935	0.459988	-0.60857	0.54281	0.653064
A72M	179.123	-1.09885	0.540442	-2.03323	0.0420289	0.0866024
A72F	190.995	-0.712249	0.486651	-1.46357	0.14331	0.233609
A72P	377.686	-0.0383964	0.327111	-0.11738	0.906559	0.939563
A72S	584.308	0.203296	0.242203	0.839362	0.401266	0.523121
A72T	1001.72	-0.0150213	0.224217	-0.0669946	0.946586	0.966202
A72W	202.286	-0.873958	0.404696	-2.15954	0.0308083	0.0671113
A72Y	785.768	-0.0272885	0.616752	-0.0442455	0.964709	0.977955
A72V	1017.6	0.481838	0.24902	1.93493	0.0529983	0.104613
A72X	0.329673	-0.888983	3.97203	-0.22381	0.822905	0.879538
A72B	0.265795	-0.390879	3.99863	-0.0977532	0.922128	0.949653
P73A	189.107	0.274773	0.327723	0.83843	0.401789	0.523711
P73R	265.496	0.939157	0.285807	3.28598	0.00101629	0.00375194
P73N	287.017	1.43266	0.696212	2.0578	0.0396097	0.0826987
P73D	225.863	1.30607	0.47529	2.74794	0.00599703	0.0169369
P73C	346.61	0.497308	0.535595	0.928515	0.35314	0.474168
P73E	256.367	0.780768	0.56233	1.38845	0.164999	0.261561
P73Q	259.307	0.853345	0.693791	1.22997	0.218707	0.326342
P73G	172.377	0.568609	0.527951	1.07701	0.281476	0.397699
P73H	326.093	0.484837	0.316522	1.53176	0.125581	0.209966
P73I	190.956	-0.0535196	0.566793	-0.0944253	0.924771	0.951112
P73L	489.472	0.928046	0.254218	3.65059	0.000261637	0.00118005
P73K	353.338	0.724302	0.539955	1.34141	0.179787	0.280372
P73M	299.55	1.1499	0.274857	4.18364	2.86879e-05	0.000173775
P73F	196.707	-0.210675	0.451371	-0.466744	0.640683	0.734803
P73P	4.74847e+06	0.909738	0.125282	7.26154	3.82698e-13	1.13251e-11
P73S	486.42	1.19993	0.310683	3.86222	0.000112362	0.000557121
P73T	739.496	0.51035	0.366439	1.39273	0.163701	0.259778
P73W	206.299	-0.874288	0.562184	-1.55516	0.119907	0.20256
P73Y	214.635	0.586564	0.360473	1.6272	0.103694	0.180716
P73V	209.587	0.450305	0.858683	0.524413	0.599991	0.701677
P73X	0.0480692	0.0648258	4.08046	0.0158869	0.987325	NA
P73B	0.0559736	0.0648258	4.08046	0.0158869	0.987325	NA
A74A	4.7474e+06	0.909982	0.125278	7.26372	3.76587e-13	1.12331e-11
A74R	188.043	-0.358168	0.35558	-1.00728	0.313801	0.434436
A74N	145.005	-0.250623	0.726987	-0.344743	0.730288	0.809664
A74D	325.38	-0.0415725	0.211516	-0.196545	0.844183	0.894228
A74C	212.932	0.0962441	0.434309	0.221603	0.824623	0.880383
A74E	165.987	0.646662	0.580717	1.11356	0.265469	0.379814
A74Q	302.636	0.909988	0.647161	1.40612	0.159687	0.254185
A74G	432.594	1.57789	0.343626	4.5919	4.39226e-06	3.40071e-05
A74H	150.536	0.0672743	0.562933	0.119507	0.904874	0.938434
A74I	99.678	-0.541053	0.519168	-1.04215	0.29734	0.415799
A74L	92.564	-0.598793	0.500617	-1.19611	0.231654	0.341618
A74K	104.919	-0.715302	0.465527	-1.53654	0.124405	0.208465
A74M	81.6867	0.191354	1.08442	0.176458	0.859934	0.90607
A74F	640.997	0.142867	0.325912	0.438362	0.661124	0.752028
A74P	199.719	1.07597	0.436698	2.46388	0.0137443	0.0338388
A74S	737.904	0.663268	0.167589	3.9577	7.5674e-05	0.000394274
A74T	1567.23	0.43663	0.222645	1.96111	0.0498665	0.0995071
A74W	170.973	-0.432989	0.358228	-1.2087	0.226779	0.335951
A74Y	783.16	1.12042	0.376608	2.97503	0.00292958	0.00924304
A74V	382.942	0.0964383	0.349538	0.275902	0.782623	0.849942
A74X	0.71249	-3.57555	3.92662	-0.910591	0.362511	0.483714
A74B	0	NA	NA	NA	NA	NA
L75A	132.293	-0.324604	1.0722	-0.302747	0.762083	0.83539
L75R	190.118	-0.732728	0.510661	-1.43486	0.151326	0.244384
L75N	225.896	-1.57409	0.633743	-2.4838	0.0129989	0.0322903
L75D	432.793	-1.09814	0.459247	-2.39118	0.0167945	0.0401341
L75C	139.951	-0.0625666	0.382476	-0.163583	0.87006	0.914136
L75E	117.175	-0.7565	0.326399	-2.31772	0.0204648	0.0474805
L75Q	145.768	-0.364771	0.467849	-0.779677	0.435581	0.558424
L75G	178.058	-0.769789	0.403097	-1.90968	0.0561739	0.10981
L75H	298.684	-0.215554	0.308188	-0.699423	0.484288	0.602639
L75I	511.896	0.708375	0.321147	2.20576	0.0274008	0.060731
L75L	4.74966e+06	0.910621	0.125281	7.26862	3.63185e-13	1.09639e-11
L75K	196.098	-1.98769	0.455523	-4.36354	1.27976e-05	8.56258e-05
L75M	54.1476	0.822218	0.724757	1.13447	0.256595	0.369875
L75F	522.157	1.25532	0.30029	4.18036	2.9105e-05	0.000176159
L75P	569.62	0.249912	0.184475	1.35472	0.175507	0.27492
L75S	118.706	-1.11088	0.93516	-1.1879	0.234871	0.345416
L75T	87.5953	-0.969681	0.62042	-1.56294	0.118066	0.199945
L75W	234.203	1.02615	0.424108	2.41955	0.0155398	0.0374829
L75Y	183.042	0.0486381	0.556113	0.0874609	0.930305	0.95494
L75V	193.249	0.135056	0.576988	0.234071	0.81493	0.873247
L75X	0.0480692	0.0648258	4.08046	0.0158869	0.987325	NA
L75B	0	NA	NA	NA	NA	NA
R76A	40.2512	0.153876	1.01463	0.151657	0.879458	0.920394
R76R	4.75072e+06	0.909465	0.125263	7.26044	3.85829e-13	1.13728e-11
R76N	65.3315	0.936852	1.18765	0.788827	0.430213	0.552772
R76D	37.3672	-0.362587	0.742795	-0.488138	0.625452	0.722841
R76C	84.2661	1.30923	0.613907	2.13261	0.0329564	0.0708426
R76E	123.51	1.93639	0.588193	3.2921	0.000994436	0.00367757
R76Q	1693.22	0.915694	0.268785	3.40679	0.000657319	0.00258203
R76G	65.0623	0.355865	0.388535	0.915916	0.359711	0.480921
R76H	31.5372	0.437923	0.755784	0.579429	0.5623	0.669839
R76I	58.3677	0.45427	0.534345	0.850144	0.395245	0.517705
R76L	418.611	0.736779	0.259562	2.83855	0.00453195	0.0133218
R76K	28.6985	0.979954	0.776147	1.26259	0.206737	0.312254
R76M	67.0744	0.661115	0.859488	0.769196	0.441777	0.563664
R76F	43.9189	-0.164911	0.540625	-0.305037	0.760338	0.833966
R76P	60.8735	-0.412467	0.454275	-0.907968	0.363895	0.485129
R76S	38.3694	0.474874	1.52038	0.312339	0.754783	0.829452
R76T	44.6262	-0.225974	1.08775	-0.207744	0.835429	0.888348
R76W	513.163	-0.0858543	0.326421	-0.263017	0.792538	0.85822
R76Y	22.6611	1.40751	1.03026	1.36618	0.171883	0.270525
R76V	26.2327	0.522009	1.42159	0.3672	0.71347	0.795377
R76X	0.514089	2.90695	4.03578	0.720293	0.471344	0.59083
R76B	0.519288	0.0648098	4.08046	0.015883	0.987328	0.99077
H77A	0.0559736	0.0648258	4.08046	0.0158869	0.987325	NA
H77R	755.169	1.56923	0.225631	6.95484	3.52956e-12	9.57457e-11
H77N	769.671	1.50375	0.24572	6.11977	9.37132e-10	1.7497e-08
H77D	522.588	1.72569	0.215289	8.0157	1.09511e-15	6.48142e-14
H77C	538.354	0.732642	0.366452	1.99928	0.0455776	0.0924518
H77E	423.802	1.39725	0.278717	5.01313	5.35504e-07	5.34576e-06
H77Q	475.483	1.1843	0.276411	4.28457	1.83096e-05	0.000117467
H77G	334.997	0.990725	0.333258	2.97284	0.00295054	0.00929895
H77H	4.74565e+06	0.908781	0.125344	7.25032	4.15797e-13	1.19275e-11
H77I	244.041	0.690053	0.370137	1.86432	0.0622769	0.119494
H77L	435.734	0.924505	0.361042	2.56066	0.0104473	0.0270187
H77K	629.674	2.05684	0.687905	2.99	0.00278976	0.00885789
H77M	0	NA	NA	NA	NA	NA
H77F	273.907	0.209418	0.562173	0.372515	0.70951	0.792624
H77P	152.601	-0.657015	0.264139	-2.48738	0.0128687	0.0320361
H77S	304.96	0.602629	0.448777	1.34283	0.179328	0.279769
H77T	1205.76	0.768224	0.585952	1.31107	0.189834	0.292567
H77W	287.13	0.848248	0.271885	3.11988	0.00180925	0.00615162
H77Y	891.924	1.30162	0.359148	3.6242	0.000289859	0.00128717
H77V	259.454	0.283917	0.244608	1.1607	0.245764	0.357219
H77X	31.3507	0.949864	0.613221	1.54898	0.121387	0.204645
H77B	4.29873	4.69427	2.38299	1.96991	0.0488487	0.0979459
L78A	180.718	-1.19462	0.661409	-1.80617	0.0708911	0.132807
L78R	245.664	-0.967616	0.506145	-1.91174	0.0559096	0.109351
L78N	239.742	-0.625412	0.320514	-1.95128	0.0510235	0.101491
L78D	407.87	0.279699	0.548392	0.510034	0.610027	0.710732
L78C	0	NA	NA	NA	NA	NA
L78E	218.544	-0.762018	0.447387	-1.70326	0.0885185	0.158816
L78Q	288.97	-0.301507	0.49889	-0.604355	0.545608	0.656008
L78G	304.325	-1.15034	0.253174	-4.54367	5.5283e-06	4.19355e-05
L78H	225.933	-1.19222	0.384257	-3.10267	0.0019178	0.00645911
L78I	1090.48	1.22178	0.238259	5.12796	2.92898e-07	3.26329e-06
L78L	4.74602e+06	0.910897	0.125291	7.27026	3.58803e-13	1.09053e-11
L78K	165.159	-1.16455	0.671398	-1.73452	0.0828266	0.150479
L78M	696.948	0.615545	0.261859	2.35067	0.0187394	0.0440094
L78F	731.222	0.833166	0.188575	4.41823	9.9513e-06	6.84164e-05
L78P	1168.18	-0.213522	0.167479	-1.27492	0.202339	0.306786
L78S	170.558	-0.515695	1.0323	-0.499557	0.617387	0.718095
L78T	233.852	-0.270793	0.250544	-1.08082	0.279777	0.396093
L78W	916.003	0.989679	0.19202	5.15404	2.54933e-07	2.87886e-06
L78Y	399.279	0.161602	0.329447	0.490524	0.623763	0.72248
L78V	480.048	0.83542	0.482978	1.72973	0.0836789	0.151806
L78X	0.192277	-1.6955	3.97938	-0.426072	0.670055	NA
L78B	0	NA	NA	NA	NA	NA
Y79A	351.898	0.812986	0.301332	2.69798	0.00697626	0.0192735
Y79R	315.913	1.21431	0.404603	3.00124	0.00268883	0.00860312
Y79N	462.731	1.29088	0.242763	5.31746	1.05224e-07	1.29361e-06
Y79D	481.177	0.77024	0.255107	3.01929	0.00253371	0.00817157
Y79C	1439.88	0.609396	0.15599	3.90664	9.35888e-05	0.000473766
Y79E	458.057	1.56956	0.358535	4.3777	1.19941e-05	8.1193e-05
Y79Q	324.626	0.963079	0.305533	3.15213	0.00162083	0.0055871
Y79G	444.123	0.615455	0.567779	1.08397	0.278378	0.394588
Y79H	2410.88	1.39751	0.23898	5.84778	4.98167e-09	8.21536e-08
Y79I	310.991	0.655245	0.239514	2.73572	0.00622439	0.0174409
Y79L	359.281	0.578861	0.37686	1.53601	0.124536	0.208591
Y79K	321.343	0.9632	0.372644	2.58477	0.00974436	0.0254379
Y79M	420.499	0.916217	0.17702	5.17577	2.26973e-07	2.60636e-06
Y79F	228.781	0.451235	0.426447	1.05813	0.289998	0.40751
Y79P	65.0177	-0.896077	0.923077	-0.97075	0.331673	0.452981
Y79S	556.11	1.81546	0.441828	4.10897	3.97419e-05	0.000233005
Y79T	453.459	1.22321	0.650879	1.87932	0.0602014	0.116107
Y79W	345.703	0.728518	0.335292	2.17279	0.0297965	0.0652489
Y79Y	4.74324e+06	0.909485	0.125278	7.25973	3.87874e-13	1.13883e-11
Y79V	450.342	0.210993	0.252273	0.836367	0.402948	0.524948
Y79X	700.199	-1.07995	0.224496	-4.81056	1.50504e-06	1.30571e-05
Y79B	50.1768	1.00935	0.529962	1.90458	0.0568352	0.110901
K80A	616.581	1.08686	0.326471	3.32913	0.000871184	0.00330591
K80R	1026.01	0.798428	0.179216	4.45513	8.38438e-06	5.8722e-05
K80N	651.72	0.928282	0.301274	3.08118	0.00206181	0.00685164
K80D	516.485	1.77107	0.695402	2.54683	0.0108708	0.0279305
K80C	741.683	1.21862	0.530038	2.29913	0.0214977	0.0494937
K80E	1489.23	1.16171	0.176836	6.56942	5.05128e-11	1.21215e-09
K80Q	598.352	1.18586	0.301498	3.93324	8.38097e-05	0.000432248
K80G	550.904	1.48122	0.520088	2.84801	0.00439932	0.0129778
K80H	458.82	1.21904	0.289108	4.21655	2.48066e-05	0.000153192
K80I	492.916	1.77578	0.351921	5.04597	4.51226e-07	4.57768e-06
K80L	491.396	1.28792	0.385859	3.33781	0.000844426	0.00321351
K80K	4.7419e+06	0.908331	0.125197	7.2552	4.01068e-13	1.16097e-11
K80M	1983.35	2.21026	0.470537	4.69732	2.63603e-06	2.1664e-05
K80F	391.434	1.10635	0.315199	3.51	0.000448105	0.00186698
K80P	460.654	0.538391	0.379638	1.41817	0.156142	0.24957
K80S	374.806	0.770044	0.539247	1.428	0.153293	0.246394
K80T	417.155	0.958933	0.252535	3.79724	0.000146319	0.000705401
K80W	299.341	0.580637	0.290231	2.0006	0.0454357	0.0922139
K80Y	325.693	1.38276	0.526873	2.62446	0.0086787	0.023099
K80V	310.475	0.652783	0.40129	1.62671	0.103798	0.180772
K80X	6.8394	-3.60826	2.22246	-1.62354	0.104474	0.18157
K80B	83.54	1.46243	0.47152	3.10152	0.00192528	0.00647915
E81A	222.628	-0.404201	0.217397	-1.85927	0.0629885	0.120442
E81R	333.088	-0.195149	0.339773	-0.574352	0.56573	0.672747
E81N	186.063	0.0875692	0.501538	0.174601	0.861393	0.907067
E81D	937.394	0.933666	0.24655	3.78693	0.000152519	0.000733546
E81C	427.229	0.355143	0.196634	1.80612	0.0709002	0.132807
E81E	4.74517e+06	0.911237	0.125254	7.27513	3.46092e-13	1.07563e-11
E81Q	285.432	0.363718	0.31245	1.16408	0.244391	0.355983
E81G	1490.8	-0.630705	0.227314	-2.7746	0.00552697	0.0158001
E81H	237.937	-0.336252	0.636992	-0.527875	0.597586	0.700067
E81I	610.721	-0.187166	0.250474	-0.747246	0.454915	0.57601
E81L	530.867	0.393975	0.219026	1.79876	0.0720571	0.134369
E81K	449.229	-0.285117	0.329299	-0.865832	0.386582	0.509517
E81M	226.031	0.0872963	0.471152	0.185283	0.853007	0.901025
E81F	189.388	-1.15976	0.393225	-2.94935	0.00318447	0.00990533
E81P	740.534	0.399923	0.324974	1.23063	0.218461	0.326275
E81S	0.69463	1.98835	4.08046	0.487287	0.626055	0.722841
E81T	285.86	0.532785	0.512108	1.04038	0.298165	0.416719
E81W	310.68	-0.632265	0.327632	-1.9298	0.0536318	0.105599
E81Y	518.835	0.320014	0.603905	0.529907	0.596176	0.698962
E81V	346.587	0.220675	0.285279	0.77354	0.439203	0.561529
E81X	0.22563	0.0665372	4.03236	0.0165008	0.986835	0.99077
E81B	690.673	0.988991	0.212387	4.65656	3.21539e-06	2.58856e-05
L82A	334.792	-0.457965	0.253031	-1.80992	0.0703089	0.13203
L82R	352.593	-0.930097	0.461602	-2.01493	0.0439115	0.0897285
L82N	200.076	-0.573969	0.430683	-1.3327	0.182631	0.284103
L82D	191.818	-1.13482	0.347533	-3.26536	0.00109324	0.00400249
L82C	349.434	-0.41473	0.383031	-1.08276	0.278916	0.395202
L82E	414.39	-0.680257	0.30102	-2.25984	0.0238314	0.0540808
L82Q	230.885	-1.04493	0.390165	-2.67818	0.00740232	0.0203231
L82G	237.705	-0.552501	0.457221	-1.20839	0.226897	0.33606
L82H	513.051	-0.658059	0.509977	-1.29037	0.196922	0.300889
L82I	2494.74	2.38056	0.256025	9.29816	1.42898e-20	3.96252e-18
L82L	4.74362e+06	0.910636	0.125546	7.25341	4.06416e-13	1.17032e-11
L82K	352.471	-0.707321	0.409027	-1.72928	0.0837594	0.151879
L82M	485.091	0.874647	0.312939	2.79495	0.00519082	0.0150169
L82F	732.465	0.720368	0.320851	2.24518	0.0247563	0.0558285
L82P	913.236	-0.306025	0.174309	-1.75564	0.0791495	0.144994
L82S	485.267	-0.526439	0.270445	-1.94657	0.0515864	0.102393
L82T	611.666	0.163479	0.351574	0.46499	0.641938	0.735899
L82W	548.335	0.0497461	0.26796	0.185648	0.852721	0.900977
L82Y	239.366	-1.15561	0.477985	-2.41767	0.0156202	0.0376645
L82V	883.369	1.16676	0.201982	5.77655	7.62483e-09	1.24102e-07
L82X	1.4645	-4.61392	3.91644	-1.17809	0.238761	0.35003
L82B	0.279868	-2.2223	3.95731	-0.561567	0.574411	0.679509
M83A	532.266	1.97685	0.615735	3.21056	0.00132479	0.00472994
M83R	584.442	1.0207	0.3506	2.91131	0.00359914	0.0109763
M83N	413.344	0.997407	0.283961	3.51247	0.000443956	0.00185382
M83D	0.169968	1.02658	4.08046	0.251585	0.801362	NA
M83C	0	NA	NA	NA	NA	NA
M83E	350.865	0.111793	0.514143	0.217436	0.827869	0.882599
M83Q	650.056	1.31513	0.254971	5.15795	2.49673e-07	2.83228e-06
M83G	467.222	0.798846	0.305174	2.61767	0.00885313	0.0234897
M83H	0	NA	NA	NA	NA	NA
M83I	1407.15	0.628604	0.151106	4.16002	3.18216e-05	0.000190446
M83L	437.123	0.788893	0.389243	2.02673	0.0426896	0.0877345
M83K	315.37	0.583772	0.320726	1.82016	0.0687351	0.129627
M83M	4.74316e+06	0.909447	0.125323	7.25683	3.96277e-13	1.15445e-11
M83F	1678.25	0.854504	0.137582	6.21086	5.26948e-10	1.09591e-08
M83P	742.772	0.346837	0.265476	1.30647	0.191392	0.294483
M83S	629.264	1.34789	0.401245	3.35928	0.000781453	0.00300346
M83T	940.258	0.483659	0.209651	2.30697	0.0210565	0.0486724
M83W	1009.18	0.595471	0.188516	3.15873	0.00158456	0.00547973
M83Y	0	NA	NA	NA	NA	NA
M83V	856.879	0.744025	0.268813	2.76781	0.00564342	0.0160716
M83X	6.13972	-2.36562	2.068	-1.14391	0.252659	0.365545
M83B	2.19552	2.82356	2.96895	0.951027	0.34159	0.463145
G84A	365.764	0.394532	0.308636	1.27831	0.20114	0.305839
G84R	1118.88	0.500957	0.1907	2.62693	0.00861587	0.0229644
G84N	435.287	-0.726704	0.267909	-2.71251	0.00667767	0.0185789
G84D	196.844	0.0270844	0.408487	0.0663041	0.947136	0.966514
G84C	563.336	0.908092	0.409754	2.21619	0.0266785	0.0593939
G84E	864.41	0.39536	0.281334	1.4053	0.159932	0.254443
G84Q	410.648	0.23508	0.338981	0.693489	0.488003	0.605716
G84G	4.64694e+06	0.854695	0.190922	4.47668	7.58127e-06	5.48945e-05
G84H	267.212	-0.382438	0.327575	-1.16748	0.243016	0.354464
G84I	333.751	0.145846	0.338284	0.431134	0.666371	0.756808
G84L	1361.29	1.57766	0.308658	5.11134	3.19889e-07	3.5066e-06
G84K	595.894	-0.00653365	0.432263	-0.015115	0.98794	0.99125
G84M	641.951	1.01421	0.319252	3.17682	0.00148899	0.00520452
G84F	377.676	0.286198	0.523489	0.546713	0.584576	0.688705
G84P	747.158	-1.08869	0.462915	-2.35181	0.0186824	0.0438893
G84S	264.808	0.741915	0.28162	2.63445	0.00842731	0.0225798
G84T	550.044	0.735522	0.474058	1.55155	0.120771	0.203743
G84W	1476.31	-0.501881	0.26381	-1.90243	0.0571149	0.111388
G84Y	432.555	0.726204	0.312739	2.32208	0.0202288	0.0470486
G84V	999.818	0.00559124	0.273622	0.0204342	0.983697	0.99077
G84X	1.57607	-2.22095	2.76621	-0.802884	0.422042	0.54461
G84B	1.68755	3.08347	3.20362	0.962494	0.335802	0.456868
P85A	460.384	0.12831	0.296388	0.432912	0.665079	0.755721
P85R	325.419	-0.463942	0.551638	-0.841026	0.400334	0.522086
P85N	317.542	0.331746	0.367586	0.902498	0.366792	0.488469
P85D	518.387	1.10502	0.280995	3.93252	8.40609e-05	0.000433148
P85C	698.304	1.1315	0.325386	3.47742	0.000506269	0.00207417
P85E	437.42	0.836676	0.327381	2.55567	0.0105985	0.0273435
P85Q	626.47	0.391629	0.207149	1.89057	0.0586823	0.113814
P85G	800.22	1.10973	0.305548	3.63194	0.000281296	0.00125603
P85H	329.06	0.102742	0.517645	0.198479	0.84267	0.89351
P85I	454.373	0.315149	0.335281	0.939954	0.347241	0.468439
P85L	2419.45	0.505509	0.278671	1.814	0.0696776	0.131173
P85K	264.612	0.540144	0.426793	1.26559	0.205661	0.310816
P85M	602.521	1.11863	0.418824	2.67088	0.00756528	0.0206927
P85F	270.024	-0.399361	1.43529	-0.278245	0.780825	0.84885
P85P	4.64721e+06	0.853567	0.191046	4.46787	7.90035e-06	5.60132e-05
P85S	959.273	0.771117	0.240769	3.20273	0.00136131	0.00482355
P85T	918.081	0.383305	0.205726	1.86318	0.0624368	0.119648
P85W	150.631	-1.16777	0.445304	-2.62241	0.00873113	0.0232138
P85Y	243.98	-0.359311	0.640644	-0.560858	0.574894	0.679866
P85V	933.644	0.335017	0.310039	1.08056	0.279891	0.396133
P85X	3.47735	-2.61584	2.02685	-1.29059	0.196845	0.300889
P85B	0.882184	-0.852531	3.84539	-0.221702	0.824546	0.880383
W86A	241.274	0.927076	0.366088	2.53238	0.011329	0.0289093
W86R	736.537	0.358797	0.217282	1.65129	0.0986786	0.174001
W86N	286.238	-0.289816	0.275917	-1.05037	0.293547	0.411493
W86D	256.399	0.801849	0.877539	0.913747	0.36085	0.482013
W86C	913.236	0.835493	0.239097	3.49437	0.000475184	0.00196449
W86E	240.569	1.29152	0.378855	3.409	0.000652017	0.00256524
W86Q	183.462	0.22692	0.538634	0.421288	0.673545	0.762678
W86G	310.645	0.800955	0.296109	2.70493	0.00683187	0.0189445
W86H	175.048	0.667598	0.436075	1.53092	0.125788	0.210265
W86I	223.642	0.706761	0.573656	1.23203	0.217938	0.32569
W86L	1430.6	0.719373	0.159626	4.50662	6.5869e-06	4.89247e-05
W86K	166.918	0.00375542	0.496218	0.00756809	0.993962	0.995291
W86M	893.939	1.57572	0.257352	6.12285	9.19174e-10	1.72046e-08
W86F	405.455	-0.112162	0.345063	-0.325048	0.745145	0.821876
W86P	222.181	0.372242	0.370286	1.00528	0.314761	0.435362
W86S	262.008	0.491944	0.370081	1.32929	0.183753	0.285427
W86T	274.281	1.0829	0.468477	2.31153	0.0208037	0.0481475
W86W	4.64845e+06	0.852437	0.190878	4.46588	7.97419e-06	5.63765e-05
W86Y	298.17	0.977911	0.364333	2.68412	0.0072722	0.0199805
W86V	488.775	0.356914	0.508153	0.702374	0.482446	0.601057
W86X	1367.93	0.902812	0.305677	2.95348	0.00314213	0.00980621
W86B	1120.9	2.69857	0.259391	10.4035	2.39053e-25	1.19319e-22
N87A	224.619	-0.177806	0.442251	-0.402048	0.687649	0.774316
N87R	344.991	0.277366	0.346784	0.799825	0.423812	0.546424
N87N	4.64955e+06	0.854519	0.19093	4.47557	7.62067e-06	5.49137e-05
N87D	1850.27	-0.164147	0.229463	-0.715356	0.474389	0.593689
N87C	302.421	-0.214456	0.343219	-0.624837	0.532078	0.645024
N87E	487.098	-0.839131	0.341523	-2.45702	0.0140093	0.0343669
N87Q	331.7	0.126673	0.30513	0.415145	0.678036	0.76672
N87G	279.033	0.472769	0.51787	0.91291	0.36129	0.482514
N87H	289.289	0.0879573	0.469634	0.187289	0.851434	0.900252
N87I	367.819	0.291395	0.314546	0.926399	0.354238	0.475132
N87L	365.656	-0.233482	0.329081	-0.709499	0.478015	0.596881
N87K	666.964	0.0263624	0.323516	0.0814872	0.935055	0.957826
N87M	377.179	0.439301	0.500706	0.877363	0.38029	0.5034
N87F	493.434	-0.0390373	0.377102	-0.103519	0.917551	0.94598
N87P	225.438	0.904821	0.321818	2.81159	0.00492971	0.0143391
N87S	979.495	0.32146	0.244099	1.31692	0.187865	0.290434
N87T	430.407	0.145008	0.291154	0.498044	0.618453	0.718776
N87W	389.951	-0.585489	0.289682	-2.02115	0.0432646	0.0885274
N87Y	684.797	0.105693	0.221629	0.47689	0.633441	0.728953
N87V	306.283	0.519185	0.381995	1.35914	0.174101	0.273212
N87X	2.38545	0.877145	2.56007	0.342625	0.731881	0.810838
N87B	0.0480692	0.0648258	4.08046	0.0158869	0.987325	NA
K88A	450.225	0.296876	0.301951	0.983194	0.325512	0.44693
K88R	930.024	0.834126	0.255171	3.26889	0.00107971	0.00395876
K88N	1426.86	0.405563	0.252423	1.60668	0.108124	0.18657
K88D	502.88	0.338414	0.28059	1.20608	0.227787	0.337176
K88C	298.59	0.438851	0.374814	1.17085	0.241659	0.352897
K88E	1742.47	0.476126	0.212986	2.23548	0.0253858	0.0569052
K88Q	536.275	1.03246	0.304137	3.39473	0.000686964	0.00268299
K88G	277.455	0.416144	0.635964	0.654351	0.512886	0.628853
K88H	440.191	0.873211	0.427228	2.0439	0.0409635	0.0849482
K88I	200.619	-0.111188	1.02024	-0.108982	0.913217	0.943475
K88L	402.894	1.29925	0.337771	3.84653	0.000119803	0.000588559
K88K	4.64806e+06	0.853212	0.190964	4.46792	7.89849e-06	5.60132e-05
K88M	308.312	0.590681	0.372124	1.58732	0.11244	0.19242
K88F	319.979	0.506964	0.28887	1.75499	0.0792608	0.145163
K88P	733.103	0.550402	0.217875	2.52623	0.0115293	0.0293106
K88S	262.378	0.364831	0.314664	1.15943	0.246281	0.357832
K88T	525.085	0.358519	0.469487	0.76364	0.445082	0.56682
K88W	606.739	0.578344	0.314305	1.84007	0.0657575	0.124829
K88Y	426.581	0.821623	0.530265	1.54946	0.121272	0.204496
K88V	250.177	0.281318	0.338502	0.831067	0.405936	0.527921
K88X	0.536023	-3.1633	3.93317	-0.804261	0.421246	0.543677
K88B	242.497	1.49022	0.462472	3.22228	0.00127173	0.00456444
D89A	206.881	0.585795	0.53998	1.08485	0.27799	0.394187
D89R	283.193	0.543106	0.429931	1.26324	0.206503	0.311962
D89N	449.797	0.918521	0.269261	3.41126	0.000646628	0.00255478
D89D	4.65058e+06	0.85272	0.190898	4.4669	7.93627e-06	5.61615e-05
D89C	726.834	1.65704	0.398553	4.15763	3.21561e-05	0.000191835
D89E	389.873	0.934631	0.30068	3.10839	0.00188112	0.00635845
D89Q	2087.77	1.27348	0.231957	5.49015	4.01584e-08	5.34992e-07
D89G	866.408	0.995694	0.296121	3.36246	0.000772514	0.00297674
D89H	364.749	0.859545	0.2942	2.92163	0.00348201	0.0106887
D89I	451.095	1.06193	0.413389	2.56885	0.0102038	0.026462
D89L	249.45	0.803646	0.401775	2.00024	0.0454745	0.0922677
D89K	170.774	-0.213345	0.405531	-0.526088	0.598827	0.700863
D89M	0	NA	NA	NA	NA	NA
D89F	166.358	-0.196542	0.641335	-0.306458	0.759256	0.833145
D89P	168.111	-0.317883	0.519443	-0.611969	0.540558	0.651088
D89S	209.827	0.46574	0.542499	0.858508	0.390612	0.513253
D89T	374.307	1.52788	0.558965	2.73341	0.00626821	0.0175505
D89W	308.907	-0.0176427	0.376037	-0.0469175	0.962579	0.976623
D89Y	595.426	0.44794	0.21785	2.05618	0.0397648	0.0829071
D89V	291.757	0.280296	0.318338	0.880498	0.37859	0.501682
D89X	0.111948	-0.895247	4.03236	-0.222016	0.824302	NA
D89B	0.320747	-0.89525	4.03236	-0.222017	0.824301	0.880383
E90A	365.153	0.530195	0.421163	1.25888	0.208072	0.313574
E90R	177.773	-0.509105	0.453042	-1.12375	0.26112	0.375025
E90N	227.548	0.161366	0.632352	0.255184	0.798581	0.862518
E90D	2500.58	1.37586	0.208521	6.59817	4.16263e-11	1.01848e-09
E90C	606.622	1.37386	0.302807	4.5371	5.70332e-06	4.31757e-05
E90E	4.64528e+06	0.852639	0.191054	4.46283	8.08846e-06	5.69157e-05
E90Q	294.674	0.16862	0.266526	0.63266	0.526955	0.640577
E90G	1017.24	0.549699	0.270907	2.0291	0.0424476	0.0873331
E90H	204.538	0.0460699	0.256315	0.179739	0.857357	0.904217
E90I	266.91	0.385672	0.338948	1.13785	0.255183	0.368265
E90L	192.487	-0.0348139	0.527785	-0.0659622	0.947408	0.966514
E90K	603.914	-0.376136	0.465397	-0.808203	0.418973	0.541304
E90M	1069.69	1.38653	0.256628	5.40287	6.55815e-08	8.39331e-07
E90F	1303.48	1.27968	0.237498	5.38817	7.11772e-08	9.01698e-07
E90P	156.89	-0.684452	0.429244	-1.59455	0.110812	0.190374
E90S	1.17697	2.28054	3.82861	0.595656	0.551405	0.660857
E90T	268.74	0.16097	0.364623	0.441469	0.658873	0.750268
E90W	1033.24	1.02068	0.329755	3.09528	0.00196629	0.00658096
E90Y	1725.54	1.71055	0.182889	9.35294	8.52459e-21	2.45476e-18
E90V	550.952	1.04895	0.231394	4.53316	5.81068e-06	4.38554e-05
E90X	1.30515	-3.08829	3.19454	-0.966738	0.333675	0.45447
E90B	1101.22	1.38857	0.228363	6.08052	1.19796e-09	2.20371e-08
I91A	184.414	-1.09526	0.329905	-3.31991	0.000900454	0.00340318
I91R	216.842	-1.71553	0.375166	-4.57272	4.81425e-06	3.68929e-05
I91N	301.405	-0.902853	0.271368	-3.32704	0.000877731	0.00332738
I91D	0	NA	NA	NA	NA	NA
I91C	629.281	-0.0757296	0.274264	-0.276119	0.782457	0.849884
I91E	734.419	-0.467939	0.286256	-1.63469	0.102115	0.178504
I91Q	440.311	-1.37134	0.528057	-2.59695	0.00940549	0.0247257
I91G	1215.49	-0.822281	0.383582	-2.14369	0.0320577	0.0693433
I91H	33.4162	3.81426	0.917944	4.15522	3.2497e-05	0.00019356
I91I	2.69566e+06	0.625763	0.173024	3.61663	0.000298461	0.00131911
I91L	1.95254e+06	3.83204	0.190484	20.1174	5.19926e-90	3.89269e-86
I91K	127.739	-1.80995	0.556738	-3.251	0.00115002	0.00418136
I91M	1974.93	1.31676	0.289191	4.55324	5.28259e-06	4.0153e-05
I91F	2379.52	1.8285	0.245664	7.44308	9.83609e-14	3.78448e-12
I91P	363.493	-0.721594	0.272867	-2.64449	0.00818137	0.0220418
I91S	391.844	-1.773	0.656478	-2.70077	NA	NA
I91T	375.123	-0.440249	0.267526	-1.64563	0.0998394	0.175263
I91W	605.71	0.680425	0.262406	2.59302	0.0095137	0.0249489
I91Y	0.0559738	0.0648258	4.08046	0.0158869	0.987325	NA
[truncated: 6,339 more rows]

## Sheet: Input_vs_48h
Variant	baseMean	log2FoldChange	lfcSE	stat	pvalue	padj
V1A	819.529	0.897283	0.196753	4.56047	5.10403e-06	3.24139e-05
V1R	3.63384	6.89713	3.92374	1.75779	0.0787825	0.148078
V1N	186.129	-0.271761	0.592465	-0.458695	0.646453	0.743802
V1D	210.367	0.0209233	0.492072	0.0425209	0.966083	0.979436
V1C	0	NA	NA	NA	NA	NA
V1E	250.846	0.385942	0.273071	1.41334	0.157555	0.25686
V1Q	542.884	-0.124182	0.283345	-0.438271	0.66119	0.755307
V1G	1620.07	3.81678	0.356731	10.6993	1.0254e-26	2.11273e-25
V1H	157.661	0.234096	0.444065	0.527166	0.598078	0.703481
V1I	162.908	0.0644161	0.555336	0.115995	0.907657	0.941545
V1L	503.425	0.487527	0.237817	2.05001	0.0403636	0.0861914
V1K	217.961	-1.08602	0.591814	-1.83507	0.066495	0.128862
V1M	301.524	0.83748	0.243404	3.4407	0.000580216	0.00239903
V1F	207.356	-0.25577	0.253857	-1.00754	0.313677	0.437524
V1P	323.128	1.17021	0.699514	1.67289	0.0943483	0.171553
V1S	292.947	-0.402564	0.483376	-0.832817	0.404948	0.530982
V1T	205.223	-0.532266	0.410217	-1.29752	0.194451	0.301671
V1W	249.441	-0.693159	0.438647	-1.58022	0.114056	0.199238
V1Y	196.54	0.108863	0.36339	0.299576	0.7645	0.835585
V1V	3.69347e+06	2.03047	0.170782	11.8892	1.34622e-32	3.13477e-31
V1X	2.59979	-4.43107	3.54536	-1.24982	0.211364	0.321051
V1B	10.9447	1.29737	1.48583	0.873159	0.382576	0.508277
H2A	0.104634	2.03698	4.08046	0.499203	0.617636	NA
H2R	913.262	0.49617	0.163384	3.03684	0.00239074	0.00818989
H2N	471.458	1.36089	0.346652	3.9258	8.64412e-05	0.000436671
H2D	281.017	0.737748	0.364137	2.02602	0.0427629	0.0904196
H2C	250.63	1.36723	0.628834	2.17424	0.0296873	0.0671674
H2E	287.037	-0.690979	0.374828	-1.84346	0.0652626	0.127044
H2Q	543.172	0.827137	0.236204	3.50179	0.000462151	0.00196401
H2G	440.706	0.416144	0.289014	1.43987	0.149903	0.246699
H2H	3.6932e+06	2.03152	0.170756	11.8972	1.2241e-32	2.96329e-31
H2I	245.547	0.124172	0.36406	0.341076	0.733046	0.810545
H2L	293.539	0.0095226	0.285677	0.0333335	0.973409	0.983871
H2K	428.025	2.15445	0.764819	2.81694	NA	NA
H2M	320.525	-0.368885	0.359649	-1.02568	0.305042	0.428227
H2F	204.198	0.353563	0.57873	0.61093	0.541246	0.652538
H2P	413.707	-0.707186	0.493722	-1.43236	0.152042	0.249771
H2S	264.796	-0.917411	0.323373	-2.837	0.00455393	0.0141419
H2T	201.921	-0.712022	0.488785	-1.45672	0.145194	0.240413
H2W	266.834	-0.538303	0.586202	-0.918291	0.358467	0.483776
H2Y	583.998	1.19762	0.197475	6.06466	1.3223e-09	1.23085e-08
H2V	319.922	-0.265568	0.276418	-0.960747	0.336679	0.461942
H2X	6.62785	1.04952	2.43473	0.431065	0.666421	0.759391
H2B	0.854829	-2.41324	3.92882	-0.61424	0.539057	0.650861
H3A	0	NA	NA	NA	NA	NA
H3R	742.229	1.09749	0.243571	4.50582	6.61158e-06	4.1168e-05
H3N	845.381	0.954607	0.343892	2.77589	0.00550506	0.0166103
H3D	2177.74	0.164608	0.400477	0.41103	0.681051	0.770929
H3C	232.426	0.527316	0.490622	1.07479	0.282468	0.402389
H3E	75.3159	-0.766738	0.539305	-1.42172	0.155109	0.253843
H3Q	308.06	-0.284697	0.287522	-0.990176	0.322088	0.446432
H3G	395.45	-0.151014	0.252732	-0.597525	0.550157	0.661108
H3H	3.69163e+06	2.0324	0.170697	11.9065	1.09467e-32	2.7311e-31
H3I	327.07	0.767352	0.391334	1.96086	0.0498949	0.102178
H3L	225.461	-0.15449	0.325026	-0.475316	0.634562	0.733619
H3K	284.515	-0.56783	0.422239	-1.34481	0.178688	0.282778
H3M	0	NA	NA	NA	NA	NA
H3F	437.127	-0.058151	0.256302	-0.226885	0.820513	0.876673
H3P	570.34	0.142017	0.355257	0.399758	0.689335	0.776812
H3S	221.042	0.0190673	0.534395	0.0356801	0.971537	0.982792
H3T	238.303	-0.939983	0.580052	-1.62052	0.105122	0.187044
H3W	233.647	-0.711993	0.381701	-1.86532	0.0621371	0.122323
H3Y	545.149	0.615386	0.236664	2.60026	0.00931544	0.0259312
H3V	436.296	0.583938	0.569177	1.02593	0.304922	0.42814
H3X	2.01066	1.41226	3.79486	0.37215	0.709781	0.792909
H3B	3.61669	4.3342	3.95799	1.09505	0.273494	0.392481
P4A	312.442	0.112383	0.240304	0.467668	0.640022	0.738023
P4R	474.746	2.19757	0.178414	12.3173	7.31321e-35	2.12867e-33
P4N	191.316	0.319218	0.346764	0.920562	0.357279	0.482692
P4D	323.941	0.39997	0.305819	1.30786	0.190919	0.297294
P4C	214.496	-0.38984	0.382954	-1.01798	0.308687	0.431979
P4E	233.618	-0.690716	0.518532	-1.33206	0.18284	0.287673
P4Q	232.618	0.319122	0.418549	0.762447	0.445793	0.567788
P4G	361.572	1.16302	0.658702	1.76562	NA	NA
P4H	514.934	1.63977	0.416137	3.94046	8.13268e-05	0.000413684
P4I	319.906	1.41498	0.267245	5.29471	1.19207e-07	9.47324e-07
P4L	473.753	0.818354	0.388922	2.10416	0.0353643	0.0772015
P4K	355.631	0.774469	0.672515	1.1516	0.249485	0.365191
P4M	200.582	-0.118285	0.421743	-0.280466	0.77912	0.845641
P4F	485.726	1.45723	0.24354	5.98353	2.1835e-09	2.002e-08
P4P	3.69333e+06	2.03075	0.170731	11.8944	1.26499e-32	2.98351e-31
P4S	425.88	0.451558	0.237597	1.90052	0.057365	0.114558
P4T	662.666	1.02258	0.221392	4.61888	3.85808e-06	2.48892e-05
P4W	258.558	-0.242988	0.399688	-0.607945	0.543224	0.654302
P4Y	271.478	1.2187	0.420999	2.89479	0.00379413	0.0121371
P4V	284.203	0.0797105	0.270303	0.294893	0.768075	0.837972
P4X	4.05195	1.30149	2.7048	0.481177	0.630391	0.730297
P4B	0.0559736	1.07522	4.08046	0.263505	0.792161	NA
P5A	252.731	0.35964	0.453891	0.792349	0.428157	0.551203
P5R	202.739	-0.239616	0.273268	-0.876853	0.380567	0.506433
P5N	232.285	0.496653	0.359661	1.38089	0.167312	0.268717
P5D	221.012	0.412692	0.432678	0.953808	0.340181	0.465441
P5C	224.617	-0.128104	0.47035	-0.272358	0.785347	0.850763
P5E	386.467	0.473217	0.404483	1.16993	0.242029	0.357161
P5Q	563.516	1.23298	0.534246	2.30788	0.021006	0.0506838
P5G	166.133	-0.313466	0.369632	-0.848049	0.396411	0.521942
P5H	299.129	1.53968	0.599703	2.5674	0.0102465	0.0279502
P5I	277.144	1.35655	0.298354	4.54679	5.44709e-06	3.43546e-05
P5L	528.407	0.996369	0.317273	3.14042	0.00168707	0.00604525
P5K	237.802	1.08916	0.399928	2.72338	0.00646182	0.0190179
P5M	226.485	-0.269801	0.256305	-1.05265	0.292499	0.414106
P5F	218.855	0.591586	0.429605	1.37705	0.168498	0.270354
P5P	3.69384e+06	2.03075	0.170722	11.8951	1.25494e-32	2.97897e-31
P5S	431.557	0.9361	0.299611	3.12438	0.00178178	0.00634742
P5T	823.933	1.49295	0.461327	3.23621	0.00121129	0.00453307
P5W	164.785	-1.33428	0.305384	-4.36918	1.24716e-05	7.4132e-05
P5Y	281.567	0.681825	0.338136	2.01642	0.0437556	0.0922484
P5V	353.087	0.790679	0.236552	3.34251	0.000830231	0.00328643
P5X	0.599901	-2.31476	3.93038	-0.588942	0.5559	0.66569
P5B	2.38968	-2.92339	2.85775	-1.02297	0.306323	0.429367
S6A	388.739	0.54665	0.486245	1.12423	0.260917	0.377853
S6R	377.362	0.303788	0.255555	1.18874	0.234543	0.348325
S6N	244.859	0.0547613	0.37954	0.144283	0.885277	0.925264
S6D	267.958	0.483145	0.265704	1.81836	0.0690093	0.132752
S6C	314.756	0.650804	0.446708	1.45689	0.145147	0.240413
S6E	279.801	0.14439	0.51199	0.282017	0.777931	0.844601
S6Q	265.831	0.47504	0.342403	1.38737	0.165328	0.266289
S6G	244.674	-0.0307879	0.354089	-0.0869496	0.930712	0.95774
S6H	209.556	-1.08858	0.342274	-3.18043	0.00147057	0.00536382
S6I	236.014	0.697849	0.869068	0.802986	0.421983	0.54561
S6L	265.85	0.503357	0.440977	1.14146	0.253679	0.370074
S6K	305.786	0.16955	0.610385	0.277775	0.781185	0.847131
S6M	286.887	-0.378854	0.461942	-0.820133	0.41214	0.537951
S6F	249.707	0.352069	0.290093	1.21364	0.224884	0.337722
S6P	594.315	1.1627	0.253638	4.58409	4.55973e-06	2.91338e-05
S6S	3.69397e+06	2.03141	0.17076	11.8963	1.23738e-32	2.96608e-31
S6T	267.101	0.0779066	0.36558	0.213104	0.831246	0.884933
S6W	495.743	-0.444164	0.296688	-1.49708	0.134374	0.226166
S6Y	477.879	1.30217	0.298664	4.35999	1.30068e-05	7.70017e-05
S6V	187.352	-1.26122	0.390781	-3.22742	0.00124912	0.00465326
S6X	2.40226	-1.53055	2.92868	-0.522609	0.601246	0.706042
S6B	0.583372	1.07519	4.08046	0.263499	0.792166	NA
Y7A	257.261	0.114867	0.499349	0.230033	0.818066	0.874695
Y7R	287.474	0.185166	0.431648	0.428974	0.667942	0.760652
Y7N	369.563	1.50527	0.338683	4.44448	8.81028e-06	5.38978e-05
Y7D	929.212	3.15241	1.07575	2.93044	NA	NA
Y7C	889.242	0.908935	0.267427	3.39881	0.000676787	0.00274116
Y7E	344.571	0.372209	0.328862	1.13181	0.257714	0.374268
Y7Q	137.562	-0.500376	0.399141	-1.25363	0.209976	0.319274
Y7G	271.878	0.32327	0.46147	0.700523	0.483601	0.602448
Y7H	765.594	0.637988	0.283246	2.25242	0.0242958	0.0570454
Y7I	261.003	-0.137016	0.526126	-0.260425	0.794536	0.857195
Y7L	205.513	0.160647	0.355208	0.452262	0.65108	0.746995
Y7K	560.353	1.82794	0.304748	5.99822	1.9949e-09	1.83137e-08
Y7M	384.985	1.09176	0.256783	4.25168	2.12168e-05	0.00012036
Y7F	280.889	-0.353594	0.413593	-0.854931	0.392589	0.518014
Y7P	333.661	1.94326	0.591341	3.28619	0.00101554	0.0039205
Y7S	290.382	-0.0117109	0.260715	-0.0449185	0.964172	0.978127
Y7T	860.666	2.89559	0.199859	14.4882	1.43915e-47	1.17291e-45
Y7W	188.707	-0.861667	0.364778	-2.36217	0.0181685	0.0450528
Y7Y	3.691e+06	2.03116	0.170719	11.8977	1.21684e-32	2.95547e-31
Y7V	271.694	-0.760131	0.384333	-1.97779	0.0479521	0.0989391
Y7X	1017.22	0.244767	0.377805	0.647867	0.517071	0.632014
Y7B	28.5958	2.24468	0.654028	3.43208	0.000598962	0.00246543
V8A	660.663	0.775275	0.188762	4.10716	4.00551e-05	0.00021699
V8R	0.113682	2.03698	4.08046	0.499203	0.617636	NA
V8N	238.546	1.12691	0.531289	2.12108	0.0339147	0.0748388
V8D	250.725	0.781009	0.319974	2.44085	0.0146527	0.0375532
V8C	0	NA	NA	NA	NA	NA
V8E	258.169	1.09868	0.344943	3.18512	0.00144694	0.00529343
V8Q	190.296	0.941629	0.418051	2.25243	0.0242954	0.0570454
V8G	149.888	-0.443694	0.599829	-0.739701	0.459481	0.580285
V8H	434.859	1.64609	0.399823	4.11705	3.83761e-05	0.000208819
V8I	200.654	-2.17374	0.35688	-6.09096	1.12237e-09	1.0474e-08
V8L	559.463	0.829944	0.218152	3.80444	0.000142128	0.000682269
V8K	169.97	-0.175424	0.585104	-0.299817	0.764317	0.835585
V8M	378.118	0.79448	0.263032	3.02048	0.00252378	0.00857827
V8F	1055.82	1.91359	0.3666	5.21982	1.79095e-07	1.399e-06
V8P	282.288	-0.276127	0.451252	-0.611913	0.540595	0.652074
V8S	157.967	-0.938816	0.346762	-2.70738	0.00678167	0.0198261
V8T	289.387	0.677046	0.461724	1.46634	0.142555	0.23716
V8W	298.448	1.46019	0.342214	4.26688	1.98224e-05	0.000113062
V8Y	338.235	0.661015	0.510341	1.29524	0.195237	0.302379
V8V	3.69402e+06	2.03091	0.170776	11.8923	1.29784e-32	3.05116e-31
V8X	5.45695	-3.85591	1.82832	-2.10898	0.0349459	0.0764923
V8B	0.0480692	1.07522	4.08046	0.263505	0.792161	NA
A9A	3.68931e+06	2.02827	0.170839	11.8724	1.64666e-32	3.7982e-31
A9R	117.407	-1.39003	0.494434	-2.81136	0.00493327	0.0151409
A9N	190.185	1.3456	0.393696	3.41786	0.000631163	0.00258059
A9D	451.724	1.32414	0.415492	3.18691	0.00143802	0.0052713
A9C	240.191	1.65789	0.312574	5.30401	1.13289e-07	9.02254e-07
A9E	281.181	1.06417	0.555466	1.91582	0.0553876	0.111301
A9Q	143.586	-0.359395	0.60965	-0.589511	0.555518	0.66569
A9G	257.35	0.085628	0.351504	0.243604	0.807537	0.866611
A9H	553.65	3.18493	0.36514	8.72249	2.72146e-18	3.8611e-17
A9I	125.926	0.954739	0.422398	2.26028	0.0238037	0.0561415
A9L	1651.84	4.32365	0.356506	12.1279	7.51907e-34	1.93517e-32
A9K	100.591	-0.755712	0.633621	-1.19269	0.232992	0.346511
A9M	292.894	2.41967	0.299524	8.0784	6.56241e-16	8.35682e-15
A9F	1344.83	3.26897	0.18673	17.5064	1.28086e-68	3.91462e-66
A9P	253.102	0.449629	0.409659	1.09757	0.272393	0.391075
A9S	496.325	1.44582	0.270057	5.35375	8.61506e-08	6.96709e-07
A9T	1831.22	2.01845	0.178124	11.3317	9.13874e-30	2.00098e-28
A9W	439.866	1.02136	0.336894	3.03169	0.00243186	0.0083082
A9Y	937.808	4.05426	0.271973	14.9069	2.97297e-50	2.50652e-48
A9V	910.567	1.36197	0.198331	6.86717	6.54897e-12	6.79444e-11
A9X	0.307242	-0.738471	3.97677	-0.185696	0.852683	NA
A9B	0.816533	-2.76155	3.9241	-0.703741	0.481594	0.600866
H10A	0	NA	NA	NA	NA	NA
H10R	864.449	0.905375	0.320847	2.82183	0.00477507	0.0147226
H10N	715.395	1.27473	0.409002	3.11668	0.00182902	0.00649051
H10D	270.757	1.00159	0.638385	1.56895	0.11666	0.202821
H10C	182.49	-0.450917	0.390865	-1.15364	0.248649	0.364257
H10E	347.029	0.671451	0.402151	1.66965	0.0949893	0.172505
H10Q	526.548	0.626094	0.234404	2.67101	0.00756232	0.0217017
H10G	217.066	-0.173369	0.28867	-0.600577	0.548122	0.658878
H10H	3.69418e+06	2.03076	0.170699	11.8967	1.23105e-32	2.9644e-31
H10I	109.457	-2.30933	0.497329	-4.64347	3.42607e-06	2.22589e-05
H10L	246.126	0.931051	0.435087	2.13992	0.0323614	0.0720625
H10K	207.791	-0.462653	0.483743	-0.956403	0.338869	0.464227
H10M	274.3	1.15714	0.451773	2.56133	0.0104273	0.0283678
H10F	329.854	1.34557	0.246994	5.4478	5.09979e-08	4.22678e-07
H10P	116.075	-1.00496	0.57295	-1.75401	0.0794295	0.149111
H10S	203.716	0.641769	0.422545	1.51882	0.128808	0.218987
H10T	188.545	-0.517045	0.412053	-1.2548	0.209551	0.318825
H10W	206.371	-0.296079	0.387	-0.765063	0.444234	0.566097
H10Y	475.037	1.48709	0.189564	7.84481	4.33592e-15	5.34521e-14
H10V	267.403	-0.0777492	0.294936	-0.263613	0.792078	0.85578
H10X	2.12914	-3.60928	2.39784	-1.50522	0.132267	0.223718
H10B	0	NA	NA	NA	NA	NA
L11A	141.2	-0.761379	0.340739	-2.23449	0.0254505	0.0593199
L11R	499.75	0.48148	0.34788	1.38404	0.166345	0.267517
L11N	185.083	-0.122902	0.345507	-0.355714	0.722055	0.801979
L11D	138.211	-2.70055	0.636112	-4.24541	2.18193e-05	0.000123491
L11C	0	NA	NA	NA	NA	NA
L11E	101.826	-0.719698	0.712119	-1.01064	0.312187	0.435921
L11Q	275.68	0.638382	0.434374	1.46966	0.141654	0.235769
L11G	184.366	-0.711032	0.367339	-1.93563	0.0529134	0.107232
L11H	283.91	-0.0830831	0.368235	-0.225626	0.821493	0.877479
L11I	195.499	-0.302779	0.409296	-0.739756	0.459448	0.580285
L11L	3.69528e+06	2.03162	0.170694	11.9021	1.15424e-32	2.85218e-31
L11K	206.541	0.00729078	0.47144	0.0154649	0.987661	0.992656
L11M	498.654	1.24363	0.433573	2.86832	0.00412653	0.0130239
L11F	160.769	-0.93786	0.356551	-2.63037	0.00852925	0.0240438
L11P	948.099	0.705258	0.292544	2.41078	0.0159185	0.0402905
L11S	129.241	-0.761897	0.685474	-1.11149	0.266358	0.38414
L11T	105.75	-1.06217	0.502649	-2.11315	0.034588	0.0759363
L11W	117.431	0.197262	0.613231	0.321677	0.747697	0.822736
L11Y	174.163	-1.13544	0.418518	-2.71301	0.0066676	0.0195315
L11V	312.393	-0.46019	0.398846	-1.1538	0.248581	0.364232
L11X	0.767823	-2.67085	3.92522	-0.680434	0.49623	0.614839
L11B	0	NA	NA	NA	NA	NA
A12A	3.69513e+06	2.03077	0.170712	11.8959	1.24344e-32	2.97088e-31
A12R	82.5221	0.205209	0.806999	0.254286	0.799274	0.860766
A12N	77.1405	-1.88336	0.575514	-3.27248	0.00106608	0.00406851
A12D	413.531	1.49662	0.510242	2.93315	0.00335537	0.0109191
A12C	239.671	1.03469	0.690805	1.49781	0.134183	0.226
A12E	114.282	-1.8995	0.438848	-4.32838	1.50207e-05	8.76506e-05
A12Q	127.484	0.0471555	0.709145	0.0664963	0.946983	0.967653
A12G	121.994	-0.912135	0.382367	-2.3855	0.0170561	0.0426838
A12H	91.258	-1.3811	0.582276	-2.3719	0.0176968	0.0440767
A12I	226.857	-0.130871	0.459831	-0.284607	0.775945	0.843107
A12L	67.9936	-0.762568	0.462012	-1.65054	0.0988333	0.177856
A12K	199.057	1.23574	0.741465	1.66662	0.0955901	0.173381
A12M	211.349	-0.185395	0.370466	-0.500437	0.616767	0.718017
A12F	287.028	0.673613	0.443687	1.51822	0.12896	0.219106
A12P	124.17	0.222846	0.511913	0.43532	0.66333	0.757162
A12S	516.603	1.04096	0.379689	2.74163	0.00611359	0.0181772
A12T	976.382	1.30556	0.212605	6.14077	8.21213e-10	7.71267e-09
A12W	315.1	0.407319	0.2886	1.41136	0.158138	0.257562
A12Y	134.936	-0.689892	0.798229	-0.864279	0.387435	0.513059
A12V	464.886	1.27621	0.278748	4.57835	4.68648e-06	2.98916e-05
A12X	0.24825	-1.04853	3.96333	-0.264558	0.79135	NA
A12B	10.2228	3.01894	1.78458	1.69168	0.0907065	0.166193
S13A	178.774	0.586344	0.645508	0.908345	0.363696	0.488771
S13R	89.2346	-1.34597	0.467063	-2.88178	0.00395441	0.0125674
S13N	456.348	1.82064	0.361712	5.03338	4.81895e-07	3.58489e-06
S13D	153.284	-1.56368	0.481882	-3.24494	0.00117474	0.00441657
S13C	115.771	-0.92608	0.599388	-1.54504	0.122336	0.210496
S13E	116.584	-0.969842	0.709688	-1.36657	0.171759	0.274059
S13Q	0	NA	NA	NA	NA	NA
S13G	136.702	-1.3603	0.393689	-3.45526	0.000549759	0.00228988
S13H	0	NA	NA	NA	NA	NA
S13I	124.547	-0.485549	0.377499	-1.28623	0.198363	0.305928
S13L	312.063	0.0538356	0.326314	0.164981	0.868959	0.913285
S13K	96.0378	-1.16794	0.540298	-2.16167	0.0306439	0.068901
S13M	83.0909	-0.900721	0.701928	-1.28321	0.199418	0.306975
S13F	129.098	-0.728088	0.52815	-1.37856	0.16803	0.269694
S13P	580.684	1.28141	0.252729	5.07028	3.97228e-07	2.98837e-06
S13S	3.69625e+06	2.03146	0.170699	11.9008	1.17207e-32	2.87528e-31
S13T	263.778	1.22023	0.370985	3.28915	0.0010049	0.00388148
S13W	135.603	-0.627943	0.382444	-1.64192	0.100606	0.180647
S13Y	250.154	-0.0430382	0.313764	-0.137167	0.890899	0.929947
S13V	116.684	-1.97307	0.512909	-3.84682	0.000119659	0.000584078
S13X	342.237	-0.139349	0.312859	-0.445404	0.656028	0.75093
S13B	0.203199	0.30563	4.04976	0.0754686	0.939842	NA
D14A	4.61159	1.02596	1.25124	0.819959	0.412239	0.537951
D14R	182.251	-0.644271	0.634602	-1.01523	0.309994	0.433353
D14N	298.18	-0.254628	0.403629	-0.630847	0.52814	0.641588
D14D	3.69579e+06	2.03166	0.170698	11.902	1.15487e-32	2.85218e-31
D14C	202.896	-0.85894	0.482857	-1.77887	0.075261	0.142425
D14E	487.912	0.807528	0.246502	3.27595	0.00105306	0.0040372
D14Q	135.726	-0.621561	0.32851	-1.89206	0.0584829	0.11641
D14G	550.526	0.500199	0.207424	2.41147	0.0158882	0.0402278
D14H	115.536	-0.437307	0.578735	-0.755626	0.449873	0.571464
D14I	158.705	0.0422956	0.593911	0.0712154	0.943226	0.965471
D14L	146.299	-0.973641	0.536314	-1.81543	0.0694575	0.133439
D14K	108.534	-0.43898	0.791706	-0.554473	0.579255	0.686831
D14M	122.234	-1.49441	0.527798	-2.8314	0.00463453	0.0143436
D14F	139.769	-0.607432	0.524317	-1.15852	0.246652	0.362563
D14P	456.077	0.928597	0.635273	1.46173	0.143816	0.2385
D14S	189.67	-1.76449	0.490004	-3.60098	0.000317015	0.00140502
D14T	135.58	-0.168733	0.588595	-0.286672	0.774364	0.842349
D14W	74.1551	-4.03625	0.574718	-7.02301	2.17135e-12	2.42418e-11
D14Y	338.515	0.741641	0.356725	2.07903	0.0376148	0.0814598
D14V	298.636	0.0878723	0.300787	0.292141	0.770179	0.839065
D14X	0.48064	-1.64111	3.94437	-0.416063	0.677364	NA
D14B	0.0480692	1.07522	4.08046	0.263505	0.792161	NA
F15A	75.6366	-3.09559	0.535196	-5.78403	7.29329e-09	6.52394e-08
F15R	116.281	-1.28228	0.776477	-1.65141	0.0986556	0.177711
F15N	117.788	-2.59263	0.795	-3.26116	0.00110956	0.00420817
F15D	141.447	-1.65221	0.601951	-2.74475	0.00605563	0.0180433
F15C	113.623	-1.29679	0.590622	-2.19564	0.0281177	0.0642303
F15E	145.317	-0.731956	0.386207	-1.89524	0.0580601	0.115726
F15Q	30.2348	-2.85697	0.843071	-3.38877	0.000702079	0.00282798
F15G	111.587	-0.502626	0.759042	-0.662184	0.507853	0.625136
F15H	73.2734	-3.4955	0.657168	-5.31903	1.04321e-07	8.35362e-07
F15I	189.347	-0.0487204	0.290082	-0.167954	0.86662	0.91153
F15L	793.2	1.50809	0.231026	6.5278	6.67442e-11	6.69724e-10
F15K	140.237	-1.20842	0.529368	-2.28277	0.0224441	0.0535932
F15M	99.2626	-1.11344	0.660027	-1.68697	0.0916098	0.167404
F15F	3.69662e+06	2.03176	0.170704	11.9023	1.1516e-32	2.85218e-31
F15P	61.4149	-3.95077	0.84121	-4.69653	2.64613e-06	1.75969e-05
F15S	452.631	0.136613	0.323072	0.422856	0.6724	0.76466
F15T	81.9888	-1.52573	0.952358	-1.60205	0.109144	0.192585
F15W	82.8232	-2.35993	0.974163	-2.42252	0.0154131	0.0391873
F15Y	191.852	0.335527	0.506877	0.661949	0.508004	0.625136
F15V	292.557	0.686865	0.476289	1.44212	0.149269	0.245828
F15X	1.91531	-3.90748	3.30315	-1.18296	0.236826	0.350792
F15B	0	NA	NA	NA	NA	NA
G16A	14.8775	1.76572	0.777637	2.27063	0.0231696	0.0549463
G16R	236.711	1.65174	0.314242	5.25625	1.47022e-07	1.15958e-06
G16N	0	NA	NA	NA	NA	NA
G16D	0.425848	0.11513	4.03236	0.0285515	0.977222	NA
G16C	0.227365	2.03697	4.08046	0.499202	0.617637	NA
G16E	139.212	1.28102	0.350794	3.65178	0.00026043	0.00117337
G16Q	0	NA	NA	NA	NA	NA
G16G	3.6985e+06	2.02918	0.170673	11.8893	1.34603e-32	3.13477e-31
G16H	0	NA	NA	NA	NA	NA
G16I	0	NA	NA	NA	NA	NA
G16L	0.729014	-1.14915	3.93395	-0.292112	0.770201	0.839065
G16K	7.96017	-0.185688	1.47113	-0.126221	0.899557	0.93632
G16M	0.480764	-0.210799	3.9587	-0.0532496	0.957533	NA
G16F	0	NA	NA	NA	NA	NA
G16P	0	NA	NA	NA	NA	NA
G16S	0	NA	NA	NA	NA	NA
G16T	0	NA	NA	NA	NA	NA
G16W	560.756	1.03545	0.521591	1.98518	0.047124	0.0976149
G16Y	0	NA	NA	NA	NA	NA
G16V	476.799	0.761737	0.504942	1.50856	0.13141	0.222557
G16X	0.293346	2.99877	4.08046	0.73491	0.462395	NA
G16B	0	NA	NA	NA	NA	NA
V17A	308.36	1.2636	0.263417	4.79695	1.61098e-06	1.10641e-05
V17R	0	NA	NA	NA	NA	NA
V17N	57.6018	-0.368385	0.704981	-0.522546	0.60129	0.706042
V17D	59.4113	-2.08664	1.00506	-2.07613	0.0378819	0.0819174
V17C	0	NA	NA	NA	NA	NA
V17E	81.8548	0.484936	0.429363	1.12943	0.258717	0.375482
V17Q	112.669	-0.652927	0.512471	-1.27408	0.202636	0.310489
V17G	81.7288	-0.549938	0.818494	-0.671889	0.501654	0.619884
V17H	76.8545	-0.480831	0.750004	-0.641105	0.521454	0.63536
V17I	244.874	-0.316578	0.344746	-0.918292	0.358466	0.483776
V17L	435.965	0.20744	0.338234	0.613303	0.539676	0.651501
V17K	53.9659	-1.24648	1.14832	-1.08548	0.277708	0.396573
V17M	409.416	0.15129	0.280998	0.538401	0.5903	0.696902
V17F	127.74	-0.0344952	0.489982	-0.070401	0.943875	0.965865
V17P	32.8458	-1.94523	1.22256	-1.59111	0.111585	0.195995
V17S	71.9239	-0.989729	0.919032	-1.07693	0.281513	0.401263
V17T	190.951	0.201592	0.432983	0.465589	0.64151	0.739506
V17W	64.1451	-1.11128	0.856844	-1.29695	0.194649	0.301786
V17Y	65.2954	-0.798531	0.573823	-1.3916	0.164044	0.264396
V17V	3.69746e+06	2.03019	0.170747	11.89	1.33364e-32	3.12531e-31
V17X	1.68506	-3.47922	3.58448	-0.970634	0.33173	0.456448
V17B	0.160017	-0.408637	3.99455	-0.102299	0.91852	NA
R18A	60.6174	-1.41239	0.741439	-1.90494	0.0567883	0.113592
R18R	3.69663e+06	2.03044	0.170694	11.8952	1.25359e-32	2.97897e-31
R18N	81.3861	-0.36806	1.01283	-0.363399	0.716307	0.797527
R18D	68.4767	-0.443874	0.537847	-0.825279	0.409213	0.535423
R18C	34.7315	-2.4134	0.893853	-2.7	0.00693404	0.020183
R18E	46.9571	-3.94585	0.915879	-4.30826	1.64544e-05	9.54093e-05
R18Q	54.5736	-1.16127	0.525358	-2.21043	0.0270753	0.0624765
R18G	510.726	1.27997	0.27504	4.65377	3.25925e-06	2.12126e-05
R18H	157.247	1.24684	0.518767	2.40346	0.0162406	0.0409928
R18I	124.426	-0.601281	0.632722	-0.950309	0.341955	0.467171
R18L	35.1103	-0.617896	1.05421	-0.58612	0.557795	0.667334
R18K	389.798	1.51234	0.250798	6.03012	1.63837e-09	1.51927e-08
R18M	650.808	0.705236	0.433512	1.6268	0.10378	0.185304
R18F	101.477	-1.65908	0.55459	-2.99154	0.00277575	0.00928839
R18P	36.3994	-1.59942	0.853295	-1.87441	0.0608739	0.120353
R18S	540.003	0.847539	0.394096	2.15059	0.0315085	0.0705263
R18T	157.715	0.0220555	0.422287	0.0522286	0.958347	0.974421
R18W	139.946	0.433057	0.375131	1.15441	0.24833	0.364004
R18Y	82.2655	0.990276	1.08606	0.911808	0.36187	0.487119
R18V	33.9898	-2.10027	1.0399	-2.01968	0.043417	0.0916443
R18X	0.976498	-2.85445	3.92302	-0.727616	0.466849	0.586861
R18B	0.0480692	1.07522	4.08046	0.263505	0.792161	NA
V19A	420.76	0.998348	0.260405	3.83382	0.000126167	0.000613276
V19R	0	NA	NA	NA	NA	NA
V19N	0	NA	NA	NA	NA	NA
V19D	0	NA	NA	NA	NA	NA
V19C	0	NA	NA	NA	NA	NA
V19E	62.1945	2.00066	0.432748	4.62314	3.77968e-06	2.44479e-05
V19Q	0	NA	NA	NA	NA	NA
V19G	7.26543	1.19275	1.14506	1.04165	0.297574	0.419347
V19H	0	NA	NA	NA	NA	NA
V19I	0	NA	NA	NA	NA	NA
V19L	292.388	1.31666	0.341171	3.85922	0.000113747	0.000559207
V19K	0	NA	NA	NA	NA	NA
V19M	168.916	1.4244	0.336935	4.22752	2.36283e-05	0.000132706
V19F	0	NA	NA	NA	NA	NA
V19P	0	NA	NA	NA	NA	NA
V19S	0.304815	-0.738472	3.97677	-0.185697	0.852683	NA
V19T	0	NA	NA	NA	NA	NA
V19W	0	NA	NA	NA	NA	NA
V19Y	0	NA	NA	NA	NA	NA
V19V	3.69898e+06	2.02889	0.170713	11.8848	1.419e-32	3.29379e-31
V19X	0	NA	NA	NA	NA	NA
V19B	0	NA	NA	NA	NA	NA
F20A	89.5638	-1.34567	0.608904	-2.20998	0.0271064	0.0624874
F20R	148.727	-1.56571	0.56785	-2.75726	0.00582888	0.0174652
F20N	121.982	-0.720715	0.58306	-1.23609	0.216425	0.327517
F20D	108.136	-1.08096	1.0061	-1.07441	0.282638	0.402554
F20C	142.869	-0.881927	0.429825	-2.05183	0.0401863	0.0859126
F20E	158.764	-0.765705	1.07815	-0.710206	0.477577	0.596971
F20Q	75.9772	-1.32752	0.978458	-1.35675	0.17486	0.27804
F20G	144.325	-0.2681	0.349222	-0.767706	0.442662	0.564682
F20H	102.333	-2.08426	0.740564	-2.81442	0.00488649	0.0150409
F20I	228.304	0.434187	0.546481	0.794514	0.426896	0.550507
F20L	645.979	0.871177	0.253895	3.43126	0.000600793	0.00246888
F20K	115.173	-1.29047	0.433934	-2.97389	0.00294055	0.00974646
F20M	90.445	-1.275	0.602219	-2.11716	0.0342461	0.0753887
F20F	3.69588e+06	2.0319	0.170797	11.8966	1.23264e-32	2.9644e-31
F20P	69.5857	-2.60294	0.735371	-3.53962	0.0004007	0.0017289
F20S	627.057	0.521738	0.217887	2.39453	0.0166416	0.0418464
F20T	257.029	1.27911	1.30781	0.97806	NA	NA
F20W	236.288	-0.857976	0.400136	-2.14421	0.0320158	0.0714222
F20Y	519.58	1.38577	0.340621	4.06837	4.73426e-05	0.000252368
F20V	169.46	0.045095	0.483541	0.0932599	0.925697	0.955126
F20X	2.12055	-1.76443	3.07873	-0.573103	0.566575	0.67553
F20B	0.312129	-1.37451	3.95195	-0.347806	0.727986	NA
Q21A	0	NA	NA	NA	NA	NA
Q21R	944.646	0.892294	0.179027	4.98414	6.22369e-07	4.55142e-06
Q21N	244.299	0.0988763	1.29644	0.0762677	0.939206	0.963372
Q21D	199.054	-1.71872	0.670266	-2.56423	0.0103405	0.0281573
Q21C	152.353	-0.168625	0.387824	-0.434799	0.663709	0.757301
Q21E	131.472	-1.29709	0.314943	-4.11849	3.81369e-05	0.000207672
Q21Q	3.69135e+06	2.03256	0.170644	11.9111	1.03603e-32	2.61145e-31
Q21G	170.466	-0.272553	0.403787	-0.674992	0.499681	0.618071
Q21H	482.442	0.754624	0.280858	2.68685	0.00721286	0.0208713
Q21I	153.287	-0.694216	0.340259	-2.04026	0.0413245	0.0878085
Q21L	319.248	0.248948	0.281988	0.882834	0.377326	0.503125
Q21K	409.52	1.32638	0.386558	3.43125	0.000600803	0.00246888
Q21M	168.964	-0.892243	0.615426	-1.4498	0.147115	0.242764
Q21F	188.019	-0.547095	0.406422	-1.34613	0.178262	0.282286
Q21P	310.559	-0.241233	0.433164	-0.55691	0.577589	0.685315
Q21S	0	NA	NA	NA	NA	NA
Q21T	156.953	-0.354986	0.476474	-0.745026	0.456256	0.577293
Q21W	152.956	-0.0504331	0.334402	-0.150816	0.880121	0.921077
Q21Y	139.578	-0.153197	1.03077	-0.148623	0.881851	0.922341
Q21V	174.112	0.0378883	0.335333	0.112987	0.910041	0.943084
Q21X	1.69697	-2.55833	2.99556	-0.854039	0.393083	0.518573
Q21B	4086.36	0.785945	0.359569	2.1858	0.0288301	0.0654703
Q22A	0.0559736	1.07522	4.08046	0.263505	0.792161	NA
Q22R	1078.12	1.02079	0.316988	3.22029	0.00128062	0.0047513
Q22N	127.539	-1.54624	0.369079	-4.18947	2.79611e-05	0.00015561
Q22D	146.875	-0.356438	0.338072	-1.05433	0.291733	0.41318
Q22C	106.076	-1.68334	0.787033	-2.13884	0.0324487	0.0721326
Q22E	231.417	0.338076	0.356207	0.949099	0.34257	0.46775
Q22Q	3.68901e+06	2.03207	0.170615	11.9103	1.04593e-32	2.62735e-31
Q22G	182.498	-0.713294	0.55139	-1.29363	0.195794	0.302985
Q22H	510.954	1.07141	0.29333	3.65258	0.000259622	0.00117118
Q22I	174.634	-0.795387	0.43597	-1.82441	0.0680904	0.131329
Q22L	519.152	2.07778	0.57499	3.6136	0.000301978	0.00134243
Q22K	417.449	0.708945	0.257254	2.75581	0.00585464	0.0175138
Q22M	132.03	-1.95628	0.612893	-3.19188	0.0014135	0.00519178
Q22F	177.077	-0.205571	0.765309	-0.268611	0.788229	0.853129
Q22P	212.796	-0.863777	0.326729	-2.64371	0.00820033	0.0232237
Q22S	0.665727	-0.589263	3.94678	-0.149302	0.881315	0.922175
Q22T	125.69	-0.568728	0.371221	-1.53205	0.125511	0.214523
Q22W	113.697	-1.56403	0.482567	-3.24106	0.00119085	0.00446569
Q22Y	148.912	-0.122876	0.375885	-0.326897	0.743746	0.819002
Q22V	190.205	-0.208677	0.372666	-0.559957	0.575509	0.683586
Q22X	0.494442	-0.408652	3.99455	-0.102303	0.918517	NA
Q22B	6329.7	1.4338	0.218598	6.55906	5.41493e-11	5.44836e-10
V23A	415.056	0.629925	0.304079	2.07159	0.0383041	0.0826598
V23R	0.0480692	1.07522	4.08046	0.263505	0.792161	NA
V23N	233.722	1.6913	1.00037	1.69067	0.0908991	0.166437
V23D	96.4787	-1.12193	0.668925	-1.67722	0.0935001	0.170391
V23C	0	NA	NA	NA	NA	NA
V23E	185.464	-0.000512717	0.442838	-0.0011578	0.999076	0.999614
V23Q	65.873	-1.4259	0.556824	-2.56078	0.0104437	0.0283931
V23G	88.1887	-1.18959	0.680523	-1.74805	0.0804553	0.1507
V23H	120.285	-1.99733	0.423659	-4.71447	2.42347e-06	1.62785e-05
V23I	238.931	0.870079	0.812493	1.07088	0.284225	0.404265
V23L	302.797	0.324265	0.21857	1.48358	0.137921	0.230601
V23K	98.5155	-1.44921	0.47621	-3.04322	0.00234059	0.00803755
V23M	233.334	-0.0740078	0.326385	-0.22675	0.820618	0.876673
V23F	198.064	-0.848693	0.552729	-1.53546	0.124671	0.213261
V23P	56.6375	-1.62381	0.712659	-2.27852	0.0226957	0.0540849
V23S	121.706	-0.558962	0.817387	-0.68384	0.494076	0.612481
V23T	106.273	-1.92844	0.784635	-2.45776	0.0139808	0.0361342
V23W	87.3344	-2.1784	0.935136	-2.3295	0.0198326	0.0484423
V23Y	121.347	-1.58876	0.34478	-4.60803	4.06511e-06	2.61329e-05
V23V	3.69716e+06	2.03105	0.170696	11.8986	1.203e-32	2.94133e-31
V23X	0.934517	-2.58073	3.92641	-0.657274	0.511005	0.626958
V23B	0.104043	0.208068	4.04057	0.0514947	0.958931	NA
A24A	3.69483e+06	2.03125	0.170677	11.9011	1.1679e-32	2.87467e-31
A24R	0.113682	2.03698	4.08046	0.499203	0.617636	NA
A24N	96.0825	-1.42438	0.604472	-2.35641	0.0184527	0.0456958
A24D	207.613	0.305255	0.45403	0.672323	0.501378	0.619647
A24C	193.225	-0.786398	0.525867	-1.49543	0.134802	0.226574
A24E	582.216	1.6225	0.440138	3.68636	0.000227487	0.00104419
A24Q	188.496	0.621926	0.582685	1.06735	0.285816	0.405976
A24G	223.433	-0.173277	0.43368	-0.399551	0.689487	0.776864
A24H	128.064	-1.35944	0.928287	-1.46446	0.143067	0.237582
A24I	195.745	-0.643608	0.35643	-1.80571	0.070964	0.135588
A24L	152.475	-1.45671	0.805533	-1.80838	0.0705469	0.135002
A24K	148.364	-0.426554	0.471646	-0.904395	0.365786	0.49104
A24M	213.33	-0.108557	0.359739	-0.301767	0.76283	0.834754
A24F	217.546	-0.955447	0.371718	-2.57035	0.0101595	0.0277852
A24P	177.254	-0.59863	0.467232	-1.28123	0.200115	0.307582
A24S	341.864	1.27171	0.399077	3.18661	0.00143949	0.00527405
A24T	770.233	0.754593	0.285516	2.64291	0.00821977	0.0232518
A24W	157.07	0.16183	0.565234	0.286307	0.774643	0.842406
A24Y	179.883	0.110021	0.386633	0.284561	0.77598	0.843107
A24V	927.048	1.43107	0.288575	4.95911	7.08158e-07	5.12965e-06
A24X	0.104043	0.208068	4.04057	0.0514947	0.958931	NA
A24B	0.107061	2.03698	4.08046	0.499203	0.617636	NA
Q25A	0.0559736	1.07522	4.08046	0.263505	0.792161	NA
Q25R	758.994	0.999942	0.292814	3.41494	0.000637962	0.00260404
Q25N	237.176	-0.593299	0.28739	-2.06444	0.0389761	0.0837649
Q25D	222.352	-0.09896	0.472258	-0.209547	0.834021	0.887115
Q25C	157.666	-0.913453	0.711507	-1.28383	0.199202	0.306899
Q25E	414.441	-1.37387	0.430411	-3.19199	0.00141296	0.00519178
Q25Q	3.68528e+06	2.02834	0.170797	11.8758	1.58163e-32	3.65969e-31
Q25G	195.147	-0.264584	0.365295	-0.724302	0.46888	0.58895
Q25H	762.635	0.986954	0.269968	3.65582	0.000256365	0.00115719
Q25I	249.499	-0.878489	0.258765	-3.39494	0.000686449	0.00277569
Q25L	486.741	0.613337	0.343067	1.78781	0.0738071	0.140107
Q25K	396.123	0.97398	0.329338	2.95738	0.00310261	0.0101961
Q25M	250.274	0.255627	0.383943	0.665793	0.505544	0.623221
Q25F	204.204	-0.391436	0.455993	-0.858424	0.390658	0.516023
Q25P	181.643	-0.406058	0.422301	-0.961536	0.336283	0.46157
Q25S	0	NA	NA	NA	NA	NA
Q25T	262.619	-0.35822	0.328575	-1.09022	0.275616	0.394543
Q25W	109.761	-1.48393	0.946276	-1.56818	0.116838	0.203056
Q25Y	186.314	-0.0194075	0.448832	-0.04324	0.96551	0.979143
Q25V	224.89	-0.998657	0.52132	-1.91563	0.055412	0.111301
Q25X	2.47992	0.25614	3.1753	0.0806663	0.935707	0.960848
Q25B	9351.51	3.98645	0.30142	13.2255	6.24846e-40	2.24669e-38
A26A	3.69378e+06	2.0331	0.170708	11.9098	1.05194e-32	2.63344e-31
A26R	135.112	-1.68225	0.623326	-2.69883	0.0069583	0.0202295
A26N	144.192	-0.525161	0.372198	-1.41097	0.158253	0.257609
A26D	752.269	1.52049	0.401161	3.79022	0.000150511	0.000718996
A26C	267.039	0.170419	0.491331	0.346851	0.728703	0.806897
A26E	260.838	-1.10248	0.268142	-4.11155	3.93007e-05	0.000213447
A26Q	184.902	-0.288678	0.853898	-0.338071	0.735309	0.812101
A26G	253.23	-0.226342	0.499407	-0.45322	0.65039	0.746458
A26H	155.087	-1.24532	0.675305	-1.84409	0.0651705	0.126898
A26I	170.972	-1.17591	0.391563	-3.00312	0.00267226	0.0089949
A26L	198.47	-0.480961	0.491792	-0.977977	0.328086	0.452436
A26K	183.583	0.215567	0.322704	0.668002	0.504132	0.621663
A26M	1179.34	-1.62844	0.346639	-4.69781	2.62969e-06	1.75165e-05
A26F	242.352	-0.0930041	0.271248	-0.342875	0.731693	0.809375
A26P	90.7233	-1.14197	0.497421	-2.29579	0.0216878	0.0520387
A26S	592.977	1.40856	0.394019	3.57485	0.000350432	0.00153825
A26T	506.883	0.80128	0.244805	3.27313	0.00106362	0.0040639
A26W	171.968	-1.64676	0.373647	-4.40725	1.04691e-05	6.30948e-05
A26Y	310.588	0.341092	0.471605	0.723258	0.469521	0.589413
A26V	356.58	0.603282	0.241165	2.50154	0.0123655	0.032685
A26X	0.895579	-2.89255	3.9226	-0.737408	0.460874	0.581744
A26B	0	NA	NA	NA	NA	NA
S27A	305.02	0.506018	0.260497	1.94251	0.0520756	0.105927
S27R	255.474	0.0631254	0.496634	0.127107	0.898856	0.935857
S27N	284.876	1.24263	0.343827	3.61411	0.000301384	0.0013406
S27D	365.624	0.642106	0.249202	2.57665	0.00997636	0.0273353
S27C	325.462	1.06293	0.587741	1.8085	0.0705288	0.135002
S27E	317.35	0.657235	0.382981	1.7161	0.0861431	0.159233
S27Q	243.299	-0.0117619	0.548413	-0.0214472	0.982889	0.989351
S27G	381.612	-0.902817	0.559383	-1.61395	0.106538	0.188823
S27H	234.506	0.183221	0.409801	0.447096	0.654805	0.749924
S27I	156.075	-0.687859	0.30337	-2.26739	0.0233661	0.0552873
S27L	224.927	-0.545392	0.38845	-1.40402	0.160312	0.25998
S27K	150.168	-0.859189	0.530639	-1.61916	0.105413	0.187361
S27M	209.376	-0.247356	0.372805	-0.663501	0.507009	0.624503
S27F	578.357	1.35041	0.187608	7.19802	6.10922e-13	6.95825e-12
S27P	773.958	1.34165	0.216323	6.20206	5.57295e-10	5.30189e-09
S27S	3.69409e+06	2.03125	0.170769	11.8947	1.26076e-32	2.98313e-31
S27T	220.85	0.975977	0.257504	3.79014	0.000150563	0.000718996
S27W	227.939	-0.0733673	0.347424	-0.211175	0.832751	0.886278
S27Y	408.698	0.776106	0.299946	2.58749	0.00966794	0.0266495
S27V	181.583	-1.24333	0.324739	-3.82872	0.000128814	0.0006249
S27X	1.55201	-1.80956	2.75345	-0.657197	0.511054	0.626958
S27B	0.314454	0.305623	4.04976	0.0754669	0.939843	NA
K28A	662.972	0.68861	0.307652	2.23827	0.0252031	0.0588742
K28R	703.62	0.959024	0.175746	5.45686	4.84629e-08	4.0349e-07
K28N	689.163	0.952045	0.303181	3.14018	0.00168842	0.00604715
K28D	194.616	0.061235	0.346621	0.176663	0.859773	0.906488
K28C	521.677	0.425538	0.233579	1.82182	0.0684825	0.131946
K28E	1382.92	0.927798	0.22805	4.06839	4.73387e-05	0.000252368
K28Q	353.632	1.12251	0.375177	2.99194	0.00277211	0.00928044
K28G	459.616	0.558157	0.220603	2.53015	0.0114015	0.0305554
K28H	274.634	-0.470158	0.346633	-1.35636	0.174986	0.27818
K28I	462.425	0.590907	0.324166	1.82285	0.0683258	0.131714
K28L	334.795	-0.457948	0.203928	-2.24564	0.0247273	0.0579286
K28K	3.69134e+06	2.03191	0.170778	11.898	1.21227e-32	2.95414e-31
K28M	386.651	0.720643	0.23937	3.01059	0.00260745	0.00880959
K28F	358.116	-0.302094	0.300687	-1.00468	0.315051	0.438918
K28P	469.033	1.2039	0.23285	5.17028	2.33744e-07	1.80855e-06
K28S	170.369	0.258347	0.867215	0.297904	NA	NA
K28T	184.506	0.745184	0.407467	1.82882	0.0674265	0.130345
K28W	344.642	1.25396	0.46904	2.67346	0.00750726	0.0215606
K28Y	250.005	-0.527294	0.333107	-1.58296	0.113431	0.198416
K28V	311.749	0.996003	0.559658	1.77966	0.0751313	0.142326
K28X	0.113682	2.03698	4.08046	0.499203	0.617636	NA
K28B	82.3789	2.21549	0.521295	4.24997	2.13799e-05	0.000121191
D29A	230.747	-0.817936	0.359135	-2.27752	0.0227554	0.0541918
D29R	163.35	-0.580403	0.514961	-1.12708	0.259708	0.3764
D29N	319.597	0.0167457	0.251192	0.066665	0.946848	0.967653
D29D	4.3409e+06	1.95087	0.158638	12.2976	9.32631e-35	2.57635e-33
D29C	238.302	-0.401012	0.439619	-0.912181	0.361673	0.486945
D29E	524.516	0.25716	0.242215	1.0617	0.28837	0.409366
D29Q	189.951	-0.946345	0.614885	-1.53906	0.12379	0.211802
D29G	753.51	0.269613	0.163037	1.6537	0.0981887	0.177131
D29H	296.19	0.286764	0.418784	0.684753	0.4935	0.612077
D29I	100.231	-2.13847	0.984593	-2.17194	0.0298606	0.0674552
D29L	78.0209	-0.612442	0.601409	-1.01835	0.308514	0.431861
D29K	176.937	-0.320895	0.778786	-0.412045	0.680306	0.770664
D29M	144.423	-0.603323	0.788274	-0.765372	0.44405	0.565961
D29F	421.291	0.274958	0.335775	0.818876	0.412857	0.538366
D29P	32.2309	-2.73153	1.17941	-2.31602	0.020557	0.0498135
D29S	341.207	1.31565	0.511613	2.57157	0.010124	0.0276984
D29T	129.015	-1.08855	0.757262	-1.43748	0.150583	0.247707
D29W	185.787	-1.20459	0.458755	-2.62577	0.00864525	0.0243241
D29Y	638.562	0.716348	0.208509	3.43557	0.000591302	0.00243904
D29V	181.973	-0.386431	0.349834	-1.10461	0.269328	0.387434
D29X	2.19356	-1.72283	2.40103	-0.717538	0.473042	0.592717
D29B	0	NA	NA	NA	NA	NA
R30A	0	NA	NA	NA	NA	NA
R30R	4.33719e+06	1.95015	0.158621	12.2945	9.69976e-35	2.60615e-33
R30N	265.82	0.685381	0.490041	1.39862	0.161927	0.262063
R30D	739.21	2.85102	0.406003	7.02216	2.18456e-12	2.43522e-11
R30C	743.347	1.32186	0.28654	4.61317	3.9658e-06	2.55392e-05
R30E	399.601	2.50547	0.401958	6.23317	4.57084e-10	4.3769e-09
R30Q	519.132	2.05005	0.352337	5.81844	5.94002e-09	5.33946e-08
R30G	331.318	-1.5992	0.306931	-5.2103	1.88539e-07	1.46808e-06
R30H	1311.92	1.37855	0.184814	7.45913	8.70959e-14	1.02052e-12
R30I	233.164	0.530206	0.399441	1.32737	0.184387	0.289609
R30L	536.109	0.578497	0.276518	2.09208	0.0364312	0.0791537
R30K	419.48	1.00923	0.215969	4.67305	2.96758e-06	1.95397e-05
R30M	310.946	0.240301	0.307715	0.780921	0.434849	0.55764
R30F	211.206	-0.00265473	0.431373	-0.00615414	0.99509	0.997265
R30P	134.391	-0.406602	0.491349	-0.827522	0.407941	0.534235
R30S	966.281	0.145897	0.215623	0.676629	0.498641	0.617097
R30T	542.843	1.25638	0.333814	3.76371	0.000167412	0.000791214
R30W	193.732	-0.534411	0.547027	-0.976936	0.328601	0.453035
R30Y	702.58	0.564571	0.362051	1.55937	0.118909	0.205659
R30V	301.644	0.159296	0.364628	0.436874	0.662203	0.756347
R30X	0.825153	-1.39412	3.92971	-0.354765	0.722766	0.802283
R30B	0	NA	NA	NA	NA	NA
N31A	107.973	-0.900137	0.716932	-1.25554	0.209282	0.318549
N31R	158.326	-0.396619	0.673679	-0.588736	0.556038	0.66569
N31N	4.34242e+06	1.95061	0.158586	12.3001	9.04926e-35	2.55867e-33
N31D	653.572	0.481453	0.206369	2.33297	0.0196497	0.0482204
N31C	196.613	0.453968	1.055	0.430303	NA	NA
N31E	87.7421	-2.0973	0.573582	-3.65649	0.00025569	0.00115486
N31Q	181.433	0.648193	0.637923	1.0161	0.309583	0.432944
N31G	117.514	-1.42071	0.648871	-2.18951	0.02856	0.0650214
N31H	108.38	-0.751081	0.49315	-1.52303	0.127752	0.217731
N31I	161.498	-0.561673	0.530462	-1.05884	0.289674	0.41082
N31L	98.649	-1.0206	0.748475	-1.36358	0.172701	0.275204
N31K	313.562	0.0979999	0.231981	0.422447	0.672699	0.764881
N31M	145.651	-1.66316	0.62633	-2.6554	0.00792136	0.0225249
N31F	154.82	0.0168942	0.643937	0.0262358	0.979069	0.986737
N31P	85.5323	-2.0852	0.477546	-4.3665	1.26254e-05	7.49252e-05
N31S	405.49	0.618109	0.240189	2.57343	0.0100696	0.0275701
N31T	144.707	-0.220978	0.485482	-0.455171	0.648986	0.745615
N31W	154.206	-2.16655	0.631712	-3.42965	0.000604359	0.00248207
N31Y	200.915	0.441933	0.642801	0.687511	0.49176	0.610539
N31V	157.329	-0.99882	0.571025	-1.74917	0.0802613	0.150413
N31X	1.15731	-1.87974	3.92317	-0.479138	0.631841	0.731694
N31B	0.111947	0.115153	4.03236	0.0285572	0.977218	NA
V32A	510.406	0.467168	0.186025	2.51132	0.0120282	0.0319895
V32R	0.0559738	1.07522	4.08046	0.263505	0.792161	NA
V32N	152.076	-1.53258	0.428881	-3.57344	0.000352316	0.00154492
V32D	118.631	-1.59628	0.795432	-2.0068	0.0447707	0.0936127
V32C	0	NA	NA	NA	NA	NA
V32E	117.99	-1.26579	0.388066	-3.26178	0.00110715	0.00420121
V32Q	148.602	-0.828253	1.02446	-0.808481	0.418814	0.543044
V32G	124.306	-1.2974	0.426221	-3.04396	0.00233488	0.00802171
V32H	291.09	-0.138541	0.725635	-0.190924	0.848585	0.898105
V32I	681.6	0.541903	0.62508	0.866933	0.385979	0.5115
V32L	745.126	0.483646	0.196068	2.46672	0.0136355	0.0354275
V32K	120.566	-1.72822	0.419033	-4.12431	3.71852e-05	0.000202791
V32M	344.79	0.418144	0.277097	1.50902	0.131294	0.222412
V32F	335.56	-0.383983	0.336306	-1.14177	0.25355	0.370034
V32P	117.561	-1.14773	0.605826	-1.8945	0.0581592	0.115892
V32S	115.389	-1.88227	0.536385	-3.50917	0.000449507	0.0019136
V32T	176.133	0.440748	0.546787	0.806068	0.420204	0.544077
V32W	126.966	-0.738744	0.349835	-2.11169	0.0347126	0.0761579
V32Y	158.404	-1.34024	0.643601	-2.08241	0.0373047	0.0808838
V32V	4.34167e+06	1.95039	0.15869	12.2906	1.01767e-34	2.69482e-33
V32X	1.74463	-2.33317	3.83532	-0.608337	0.542964	0.654286
V32B	0	NA	NA	NA	NA	NA
V33A	579.143	1.21819	0.27774	4.3861	1.154e-05	6.88739e-05
V33R	218.324	0.231955	0.718557	0.322806	0.746842	0.821918
V33N	179.059	-0.0554292	0.73534	-0.0753789	NA	NA
V33D	165.205	-0.145531	0.413658	-0.351815	0.724977	0.804007
V33C	191.7	-0.369677	0.704955	-0.524398	0.600002	0.70497
V33E	121.335	-0.562387	0.534899	-1.05139	0.29308	0.414607
V33Q	112.639	-1.35247	0.418709	-3.2301	0.00123747	0.00461928
V33G	481.003	-0.101722	0.269043	-0.37809	0.705363	0.789601
V33H	285.303	-0.523051	0.536796	-0.974394	0.329861	0.454372
V33I	406.603	0.647667	0.297704	2.17554	0.0295895	0.067001
V33L	322.102	-0.412205	0.255847	-1.61114	0.10715	0.189749
V33K	137.79	-0.958058	0.391715	-2.44581	0.0144529	0.037119
V33M	666.799	2.78663	0.19394	14.3685	8.15485e-47	6.50172e-45
V33F	533.629	0.649661	0.182605	3.55774	0.00037406	0.0016264
V33P	116.951	-2.38495	0.43387	-5.49693	3.86468e-08	3.25458e-07
V33S	235.971	-0.906784	0.409737	-2.21309	0.0268916	0.0621698
V33T	152.714	-1.41324	0.46779	-3.02109	0.00251863	0.00856474
V33W	176.26	-0.73929	0.612084	-1.20782	0.227115	0.340046
V33Y	114.292	-2.23321	0.674812	-3.30938	0.000935016	0.00363645
V33V	4.34085e+06	1.95072	0.158647	12.296	9.51805e-35	2.58574e-33
V33X	0.840246	-2.80207	3.92362	-0.714154	0.475132	0.594523
V33B	0.283339	1.07521	4.08046	0.263501	0.792164	NA
F34A	121.724	-0.970149	0.874908	-1.10886	0.267491	0.385452
F34R	147.301	-0.7313	0.774562	-0.944147	0.345095	0.470234
F34N	131.568	-1.40221	0.723287	-1.93867	0.0525421	0.10664
F34D	124.817	-2.65036	0.573227	-4.62357	3.77187e-06	2.44189e-05
F34C	254.781	-0.260164	0.405125	-0.642182	0.520755	0.634719
F34E	198.645	-0.608058	0.623987	-0.974472	0.329822	0.454372
F34Q	127.227	-1.24071	0.333754	-3.71745	0.00020124	0.000932467
F34G	156.667	-0.943831	0.565359	-1.66944	0.0950311	0.172538
F34H	123.631	-0.556758	0.705893	-0.788728	0.430271	0.553206
F34I	345.171	0.0156963	0.267062	0.058774	0.953132	0.970815
F34L	832.727	0.946138	0.157117	6.02187	1.72412e-09	1.59275e-08
F34K	208.033	-0.509766	0.818168	-0.623058	0.533246	0.645869
F34M	489.783	0.0932326	0.394064	0.236593	0.812973	0.870915
F34F	4.34096e+06	1.95135	0.158637	12.3007	8.97988e-35	2.55867e-33
F34P	146.337	-1.03346	0.552192	-1.87156	0.061267	0.121
F34S	939.712	0.235053	0.196931	1.19358	0.232643	0.346343
F34T	152.815	-1.77652	0.379564	-4.68043	2.86272e-06	1.89171e-05
F34W	119.086	-1.72965	0.418306	-4.1349	3.55111e-05	0.000193949
F34Y	190.659	0.158376	0.278427	0.568826	0.569474	0.677879
F34V	283.668	-0.434529	0.235184	-1.84761	0.0646582	0.126269
F34X	1.77768	-2.94715	2.97305	-0.99129	0.321544	0.44607
F34B	0.592588	-2.01684	3.93577	-0.512437	0.608345	NA
S35A	170.94	-0.988346	0.447526	-2.20847	0.0272118	0.0626683
S35R	192.332	-1.52558	0.423772	-3.60001	0.000318207	0.0014086
S35N	246.838	0.289942	0.547162	0.529901	0.59618	0.701923
S35D	132.874	-1.36165	0.474628	-2.86888	0.0041193	0.0130069
S35C	173.418	-1.15013	0.614867	-1.87053	0.0614104	0.12125
S35E	149.652	-1.31028	0.517319	-2.53284	0.0113144	0.0303996
S35Q	0.104043	0.208065	4.04057	0.0514941	0.958932	NA
S35G	143.712	-0.92523	0.62155	-1.48858	0.136597	0.22891
S35H	0	NA	NA	NA	NA	NA
S35I	83.7377	-2.09368	0.835477	-2.50597	0.0122115	0.032383
S35L	364.943	-0.117468	0.295496	-0.397528	0.690978	0.777708
S35K	113.724	-0.931576	0.850878	-1.09484	0.273587	0.392481
S35M	120.704	-1.99005	0.388655	-5.12034	3.0498e-07	2.32539e-06
S35F	90.8137	-1.06446	0.618039	-1.72232	0.0850124	0.157665
S35P	591.281	0.757536	0.231542	3.2717	0.00106904	0.00407768
S35S	4.34197e+06	1.95129	0.158657	12.2988	9.19567e-35	2.55867e-33
S35T	188.114	-0.154526	0.337425	-0.457957	0.646983	0.744061
S35W	132.717	-1.27533	0.57798	-2.20652	0.0273473	0.0629408
S35Y	209.35	0.774911	0.586935	1.32027	0.186746	0.292002
S35V	123.814	-1.90759	0.452579	-4.21494	2.49849e-05	0.000139896
S35X	849.426	-0.200759	0.256978	-0.781233	0.434665	0.55764
S35B	0.160016	-0.408634	3.99455	-0.102298	0.91852	NA
P36A	571.195	1.84265	0.302156	6.09833	1.07181e-09	1.0015e-08
P36R	166.301	-0.232798	0.365742	-0.636509	0.524445	0.63805
P36N	149.052	0.315854	0.351516	0.898547	0.368894	0.493856
P36D	92.8021	-1.15874	0.424529	-2.72947	0.00634368	0.0187473
P36C	448.519	1.76189	0.240609	7.32263	2.43155e-13	2.80558e-12
P36E	124.143	-0.511558	0.411189	-1.2441	0.213464	0.323906
P36Q	76.957	-3.13654	0.709247	-4.42235	9.76319e-06	5.91843e-05
P36G	255.236	0.883801	0.301924	2.92723	0.00341999	0.0111195
P36H	377.836	0.248045	0.283261	0.875677	0.381206	0.507007
P36I	237.501	0.880154	0.363235	2.4231	0.0153888	0.0391389
P36L	356.906	0.729412	0.289819	2.51679	0.011843	0.0315542
P36K	114.546	-1.34041	0.59071	-2.26915	0.023259	0.0551228
P36M	124.935	-0.801488	0.512883	-1.56271	0.11812	0.204535
P36F	137.153	-0.518162	0.637364	-0.812977	0.416231	0.541106
P36P	4.34005e+06	1.94936	0.158626	12.289	1.03757e-34	2.72e-33
P36S	620.229	1.76855	0.255834	6.91287	4.74954e-12	4.94154e-11
P36T	879.394	2.16946	0.312759	6.93653	4.01842e-12	4.20473e-11
P36W	111.559	-1.73598	0.597872	-2.90359	0.00368911	0.0118527
P36Y	103.369	-1.22604	0.945787	-1.29632	0.194865	0.301993
P36V	1052.65	3.02525	0.190847	15.8517	1.36773e-56	2.50807e-54
P36X	0	NA	NA	NA	NA	NA
P36B	0.800674	-2.5299	3.92711	-0.644213	0.519437	0.633639
Y37A	289.066	0.0322402	0.328743	0.0980714	0.921876	0.952791
Y37R	80.3502	-1.23612	0.62726	-1.97066	0.0487624	0.100301
Y37N	390.545	0.625189	0.687659	0.909156	0.363268	0.488285
Y37D	170.08	-0.991782	0.431584	-2.298	0.0215617	0.0518031
Y37C	486.969	0.924524	0.220588	4.19118	2.77508e-05	0.000154557
Y37E	125.993	-1.12865	0.464975	-2.42733	0.0152103	0.0387791
Y37Q	102.437	-0.990587	0.719647	-1.37649	0.16867	0.270484
Y37G	111.309	-1.11917	0.570342	-1.96229	0.0497292	0.101918
Y37H	525.688	0.183266	0.278831	0.657266	0.51101	0.626958
Y37I	329.751	0.0276483	0.562214	0.0491774	0.960778	0.976352
Y37L	199.23	0.257869	0.330419	0.780428	0.435139	0.557802
Y37K	135.683	-0.200469	0.462957	-0.433018	0.665002	0.758302
Y37M	0	NA	NA	NA	NA	NA
Y37F	267.135	-0.0123766	0.485878	-0.0254727	0.979678	0.986944
Y37P	106.11	-1.41779	0.624158	-2.27153	0.0231152	0.0548527
Y37S	197.49	0.353273	0.43726	0.807924	0.419134	0.543268
Y37T	226.466	-0.274356	0.502888	-0.545561	0.585368	0.692305
Y37W	698.117	2.97758	0.279874	10.639	1.96271e-26	4.01016e-25
Y37Y	4.34125e+06	1.95005	0.158645	12.2919	1.00112e-34	2.6606e-33
Y37V	250.874	0.0726643	0.398946	0.182141	0.855472	0.903147
Y37X	84.6104	1.44078	0.546931	2.6343	0.00843118	0.0237857
Y37B	27.8827	1.72322	0.66899	2.57585	0.00999949	0.0273884
G38A	219.118	0.33946	0.459886	0.738139	0.46043	0.581283
G38R	413.095	-0.335564	0.186786	-1.79651	0.0724133	0.137926
G38N	147.485	-0.980414	0.579575	-1.69161	0.0907206	0.166193
G38D	108.75	-1.62844	0.539313	-3.01947	0.0025322	0.00859892
G38C	187.747	-0.512216	0.747202	-0.685513	0.493021	0.611619
G38E	477.412	-0.566577	0.28928	-1.95857	0.0501626	0.102663
G38Q	149.51	-1.16695	0.432647	-2.69723	0.00699194	0.0202952
G38G	4.3418e+06	1.95149	0.158651	12.3005	9.00435e-35	2.55867e-33
G38H	133.678	-1.04057	0.913387	-1.13924	0.254602	0.370978
G38I	116.008	-1.61185	0.67653	-2.38252	0.0171946	0.0429865
G38L	163.674	0.00288675	0.679124	0.0042507	0.996608	0.998144
G38K	117.319	-1.44343	0.797198	-1.81063	0.0701985	0.13444
G38M	94.5582	-1.15629	0.519638	-2.22519	0.0260683	0.0605865
G38F	182.548	-0.459728	0.355269	-1.29403	0.195656	0.302899
G38P	147.156	-0.861109	0.53098	-1.62173	0.10486	0.186732
G38S	156.647	-0.422901	0.388267	-1.0892	0.276065	0.394724
G38T	219.267	0.483789	0.590248	0.819636	0.412424	0.538038
G38W	511.319	0.0425522	0.263638	0.161404	0.871775	0.914777
G38Y	110.372	-2.24637	0.649352	-3.45941	0.000541358	0.00225746
G38V	591.551	-0.0676948	0.257029	-0.263374	0.792262	0.855853
G38X	2.45686	-4.34987	3.63635	-1.19622	0.231612	0.345229
G38B	0.374138	-0.408648	3.99455	-0.102301	0.918518	NA
V39A	751.807	0.729085	0.240089	3.03672	0.00239165	0.00818989
V39R	0.169656	1.07521	4.08046	0.263503	0.792163	NA
V39N	102.419	-1.341	0.635276	-2.11089	0.0347819	0.0762251
V39D	74.1969	-1.72862	0.724003	-2.38759	0.0169593	0.0425287
V39C	0	NA	NA	NA	NA	NA
V39E	113.099	-0.362476	0.353581	-1.02516	0.305289	0.428409
V39Q	77.5187	-1.20239	0.596144	-2.01694	0.0437014	0.0921914
V39G	122.377	-0.30424	0.482374	-0.630714	0.528227	0.641588
V39H	97.7087	-2.52151	0.50291	-5.01384	5.33533e-07	3.95699e-06
V39I	207.222	-0.130332	0.512923	-0.254096	0.799422	0.860798
V39L	508.019	0.985195	0.275799	3.57215	0.000354056	0.00155045
V39K	90.0436	-1.49606	0.515369	-2.90288	0.00369748	0.0118743
V39M	350.546	0.218991	0.239117	0.915835	0.359754	0.484894
V39F	209.125	-0.84254	0.59598	-1.41371	0.157448	0.256852
V39P	103.8	-1.45859	0.597533	-2.44101	0.0146461	0.0375496
V39S	139.385	-0.611996	0.477274	-1.28227	0.199746	0.307286
V39T	125.421	-1.4466	0.43002	-3.36403	0.000768121	0.00306538
V39W	67.644	-5.12212	1.19	-4.30431	1.6751e-05	9.68993e-05
V39Y	90.8894	-1.06112	0.554718	-1.9129	0.0557614	0.111874
V39V	4.34282e+06	1.95005	0.1586	12.2954	9.58863e-35	2.59241e-33
V39X	0	NA	NA	NA	NA	NA
V39B	0.0480692	1.07522	4.08046	0.263505	0.792161	NA
A40A	4.3416e+06	1.95024	0.158607	12.296	9.51366e-35	2.58574e-33
A40R	88.8377	-1.66034	1.1481	-1.44616	0.148131	0.244167
A40N	86.2456	-1.51559	0.800356	-1.89365	0.0582721	0.116054
A40D	293.803	-0.0753441	0.210805	-0.357411	0.720784	0.800689
A40C	160.024	0.222426	0.379286	0.586433	0.557585	0.667191
A40E	513.46	1.22339	0.511373	2.39236	0.0167405	0.0420662
A40Q	148.902	-1.05628	0.452756	-2.33299	0.0196487	0.0482204
A40G	256.496	-0.348066	0.322938	-1.07781	0.281119	0.40078
A40H	131.041	-1.00781	0.368592	-2.73422	0.00625281	0.0185086
A40I	138.259	0.590457	0.459471	1.28508	0.198764	0.306384
A40L	369.798	0.939098	0.26796	3.50463	0.000457248	0.0019443
A40K	96.6674	-1.99371	0.60399	-3.3009	0.00096376	0.00374031
A40M	145.122	-0.793865	0.433779	-1.83011	0.0672331	0.130051
A40F	170.123	-0.92144	0.295824	-3.11483	0.00184053	0.00652505
A40P	216.073	-0.135168	0.469861	-0.287677	0.773594	0.841636
A40S	560.28	0.937305	0.255243	3.67221	0.000240466	0.001096
A40T	298.868	0.705463	0.283731	2.48638	0.0129052	0.0338796
A40W	132.385	-1.01016	0.592227	-1.70569	0.0880661	0.162303
A40Y	156.229	-0.816518	0.33351	-2.44826	0.0143549	0.0369062
A40V	487.178	0.844301	0.247322	3.41377	0.000640704	0.00261377
A40X	0.208086	-0.790193	3.97433	-0.198824	0.8424	NA
A40B	1.56042	-0.738499	3.97677	-0.185703	0.852677	0.90095
S41A	189.258	0.73477	0.456165	1.61075	0.107233	0.189833
S41R	0.930975	1.21314	2.74835	0.441405	0.65892	0.753536
S41N	572.085	1.78	0.469823	3.78865	0.000151467	0.000722846
S41D	188.096	0.38333	0.605092	0.633507	0.526403	0.640007
S41C	378.847	0.927143	0.378617	2.44876	0.0143347	0.0368725
S41E	123.755	-1.15826	0.503331	-2.3012	0.0213806	0.0514626
S41Q	411.672	0.985761	0.31346	3.14478	0.00166214	0.00597053
S41G	171.916	-0.320667	0.361446	-0.887178	0.374983	0.500911
S41H	379.6	1.67832	0.293868	5.71113	1.12231e-08	9.84703e-08
S41I	149.252	0.099666	0.383725	0.259733	0.79507	0.857497
S41L	791.364	1.20943	0.243242	4.97213	6.62221e-07	4.82842e-06
S41K	516.154	1.65389	0.250134	6.61199	3.79194e-11	3.85234e-10
S41M	278.108	2.02972	0.696501	2.91416	0.00356644	0.0115394
S41F	257.813	1.59408	0.379906	4.196	2.7167e-05	0.000151536
S41P	529.592	0.548195	0.256176	2.13991	0.0323618	0.0720625
S41S	4.33837e+06	1.94858	0.158647	12.2825	1.12519e-34	2.93711e-33
S41T	291.799	1.2414	0.396734	3.12906	0.00175369	0.00625344
S41W	606.185	2.89828	0.322645	8.98287	2.63785e-19	3.81629e-18
S41Y	1030.29	3.85511	0.279731	13.7815	3.29368e-43	1.75066e-41
S41V	191.593	-0.245469	0.352652	-0.696066	0.486388	0.604995
S41X	4.38177	-3.21696	2.34766	-1.37028	0.170599	0.272565
S41B	621.887	1.83647	0.367473	4.99757	5.80586e-07	4.26713e-06
V42A	671.884	0.758916	0.255802	2.9668	0.00300912	0.00993334
V42R	0.0559736	1.07522	4.08046	0.263505	0.792161	NA
V42N	125.391	-0.516127	0.720079	-0.716765	0.473519	0.593011
V42D	126.188	-1.12028	0.504679	-2.21979	0.0264333	0.0612602
V42C	0	NA	NA	NA	NA	NA
V42E	186.141	-0.036584	0.38959	-0.0939038	0.925186	0.954732
V42Q	306.694	0.289579	0.500592	0.578473	0.562945	0.67207
V42G	152.926	0.310537	0.372104	0.834545	0.403974	0.53027
V42H	114.238	-0.335446	0.562266	-0.596597	0.550776	0.66131
V42I	144.993	-0.117808	0.368894	-0.319355	0.749457	0.823808
V42L	753.616	0.987974	0.227794	4.33713	1.44353e-05	8.45711e-05
V42K	75.4623	-1.77221	0.88999	-1.99127	0.0464511	0.0964662
V42M	428.589	1.28952	0.314373	4.10188	4.09806e-05	0.000221513
V42F	148.869	0.302407	0.517371	0.584508	0.558879	0.668304
V42P	84.0467	-1.90403	0.930946	-2.04527	0.0408284	0.086956
V42S	247.908	1.18938	0.295157	4.02964	5.58629e-05	0.000293101
V42T	184.035	0.196869	0.447304	0.440123	0.659848	0.754127
V42W	119.355	-0.728378	0.341636	-2.13203	0.0330045	0.0731606
V42Y	63.5553	-1.73416	0.778578	-2.22735	0.0259241	0.0603277
V42V	4.34212e+06	1.94968	0.158653	12.289	1.03831e-34	2.72e-33
V42X	0.279868	-1.2119	3.95731	-0.306244	0.759419	NA
V42B	0.152112	-0.342265	3.99863	-0.0855956	0.931788	NA
L43A	699.577	1.99168	0.493764	4.03367	5.49134e-05	0.000288738
L43R	109.815	-1.29947	1.01029	-1.28624	0.198359	0.305928
L43N	119.917	-0.966913	0.861448	-1.12243	0.261681	0.37861
L43D	180.318	-0.140592	0.378443	-0.3715	0.710265	0.793207
L43C	284.673	0.253499	0.399742	0.634157	0.525979	0.639598
L43E	135.604	-0.758013	0.344112	-2.20281	0.0276081	0.0633622
L43Q	152.255	-0.214392	0.509779	-0.420559	0.674077	0.765854
L43G	278.193	0.695532	0.378711	1.83658	0.0662724	0.1286
L43H	118.884	-1.31954	0.377117	-3.49903	0.000466951	0.00198211
L43I	172.533	-1.63932	0.472115	-3.47229	0.000516045	0.0021642
L43L	4.34098e+06	1.95062	0.15862	12.2975	9.34301e-35	2.57635e-33
L43K	152.3	-0.571153	0.741041	-0.770744	0.440858	0.563558
L43M	297.493	0.155738	0.396579	0.392703	0.694539	0.780757
L43F	537.949	0.563677	0.161077	3.49941	0.000466283	0.00198042
L43P	114.781	-0.64295	0.506893	-1.26841	0.20465	0.312731
L43S	1005.83	0.197737	0.204686	0.966051	0.334018	0.45872
L43T	143.088	-1.17293	0.301545	-3.88973	0.000100357	0.000499061
L43W	147.585	-0.851917	0.466928	-1.82452	0.068074	0.131329
L43Y	179.808	-0.687644	0.787393	-0.873318	0.38249	0.508254
L43V	184.623	-0.626663	0.400619	-1.56423	0.117762	0.204229
L43X	0.104043	0.208065	4.04057	0.0514941	0.958932	NA
L43B	61.4421	2.22236	0.514913	4.31599	1.58887e-05	9.24951e-05
A44A	4.3314e+06	1.95182	0.158554	12.3101	7.9877e-35	2.3158e-33
A44R	136.72	-1.35354	0.703674	-1.92353	0.0544129	0.109799
A44N	117.49	-0.778869	0.431581	-1.80469	0.0711236	0.135786
A44D	579.476	0.253698	0.243198	1.04317	0.296868	0.418513
A44C	237.041	-0.730137	0.273429	-2.6703	0.0075783	0.0217306
A44E	140.987	-1.80932	0.301619	-5.99871	1.9889e-09	1.82815e-08
A44Q	174.808	-1.3613	0.269424	-5.05264	4.35744e-07	3.25477e-06
A44G	596.246	0.191431	0.29801	0.642365	0.520636	0.634679
A44H	209.23	-0.515018	0.658022	-0.782675	0.433818	0.556948
A44I	68.8511	-2.06224	0.506104	-4.07474	4.60652e-05	0.000245918
A44L	162.778	-0.249591	0.702702	-0.355188	0.722449	0.802174
A44K	132.249	-0.996944	0.552005	-1.80604	0.0709117	0.135523
A44M	130.623	-0.605104	0.6676	-0.906387	0.364731	0.489892
A44F	159.982	-0.523615	0.406736	-1.28736	0.19797	0.305549
A44P	166.743	-0.419322	0.281059	-1.49194	0.135716	0.227798
A44S	683.281	0.360044	0.173925	2.07011	0.0384423	0.0828604
A44T	2682.03	1.46769	0.224913	6.52559	6.77345e-11	6.77807e-10
A44W	229.463	-0.54282	0.4019	-1.35063	0.176813	0.280484
A44Y	109.923	-1.1266	0.525442	-2.1441	0.0320249	0.0714222
A44V	7937.89	1.52584	0.211725	7.20669	5.73304e-13	6.55013e-12
A44X	0.97714	-2.857	3.92299	-0.72827	0.466448	0.586642
A44B	0.111947	0.115152	4.03236	0.0285569	0.977218	NA
M45A	172.645	-0.91133	0.462081	-1.97223	0.0485832	0.100016
M45R	665.378	2.50436	1.12786	2.22045	NA	NA
M45N	152.814	-1.87116	0.411788	-4.54398	5.52023e-06	3.4786e-05
M45D	0	NA	NA	NA	NA	NA
M45C	0	NA	NA	NA	NA	NA
M45E	276.213	1.14457	0.377608	3.0311	0.00243663	0.00832061
M45Q	537.404	0.922755	0.305596	3.01953	0.00253167	0.00859892
M45G	181.804	-1.01121	0.480475	-2.10461	0.0353254	0.0771524
M45H	0	NA	NA	NA	NA	NA
M45I	1287.74	1.08621	0.219688	4.94435	7.63967e-07	5.51545e-06
M45L	367.173	0.602652	0.267675	2.25143	0.0243583	0.0571737
M45K	1136.17	3.54793	0.321835	11.0241	2.92523e-28	6.21929e-27
M45M	4.33905e+06	1.94965	0.158524	12.2988	9.1972e-35	2.55867e-33
M45F	198.588	-0.696529	1.40931	-0.494235	0.62114	0.72181
M45P	113.821	-1.25892	0.372251	-3.3819	0.000719864	0.00288536
M45S	145.667	-0.738696	0.40881	-1.80694	0.0707713	0.135325
M45T	832.741	0.713243	0.23751	3.003	0.00267333	0.0089949
M45W	203.361	-0.71132	0.331956	-2.14282	0.0321279	0.0716287
M45Y	0	NA	NA	NA	NA	NA
M45V	726.858	0.490254	0.225356	2.17546	0.0295956	0.067001
M45X	0.208086	-0.790193	3.97433	-0.198824	0.8424	NA
M45B	0.265795	-0.342273	3.99863	-0.0855974	0.931786	NA
L46A	233.348	-0.858143	0.493272	-1.7397	0.0819123	0.152999
L46R	131.567	-0.958641	0.413225	-2.3199	0.0203464	0.0494011
L46N	115.871	-1.7956	0.509912	-3.52139	0.000429295	0.00183608
L46D	125.734	-2.0115	0.580181	-3.46703	0.000526247	0.00220321
L46C	211.637	0.227718	0.283157	0.804211	0.421275	0.544791
L46E	187.131	-1.22615	0.424094	-2.89121	0.00383756	0.0122491
L46Q	121.332	-1.25245	0.331158	-3.78203	0.000155552	0.000738495
L46G	258.024	-0.824894	0.566386	-1.45642	0.145278	0.240436
L46H	186.097	0.0589959	0.279943	0.210742	0.833088	0.88638
L46I	439.906	-0.294293	0.275963	-1.06642	0.286233	0.40649
L46L	4.34148e+06	1.95077	0.158601	12.2999	9.07106e-35	2.55867e-33
L46K	88.5892	-2.58477	0.885463	-2.91911	0.00351033	0.0113729
L46M	431.316	0.71216	0.440569	1.61646	0.105996	0.18816
L46F	316.939	0.349648	0.229408	1.52414	0.127475	0.217347
L46P	909.952	1.27557	0.246424	5.17633	2.26289e-07	1.75457e-06
L46S	128.962	-1.2691	0.647224	-1.96084	0.0498982	0.102178
L46T	154.793	-1.42288	0.560738	-2.5375	0.0111646	0.0300523
L46W	104.659	-2.85858	0.399771	-7.15054	8.64382e-13	9.78433e-12
L46Y	103.948	-0.552025	0.83491	-0.661179	0.508498	0.625391
L46V	323.296	0.0370976	0.418238	0.0886999	0.92932	0.957248
L46X	0.759917	-2.6562	3.92541	-0.676668	0.498616	0.617097
L46B	1.78913	0.00191394	2.91786	0.000655939	0.999477	0.999614
Q47A	0.0559736	1.07522	4.08046	0.263505	0.792161	NA
Q47R	757.142	0.622091	0.256955	2.42101	0.0154773	0.0393096
Q47N	154.158	-0.505113	0.882302	-0.572495	0.566987	0.675681
Q47D	142.587	-1.8644	0.440448	-4.23297	2.30623e-05	0.000129924
Q47C	303.143	-0.531276	0.281987	-1.88405	0.0595589	0.118103
Q47E	143.623	-0.52499	0.451336	-1.16319	0.244752	0.360494
Q47Q	4.34034e+06	1.95082	0.158617	12.2989	9.18205e-35	2.55867e-33
Q47G	192.634	-1.28027	0.84789	-1.50995	0.131056	0.222162
Q47H	506.237	0.480012	0.204771	2.34414	0.019071	0.0469731
Q47I	201.82	-0.626401	0.373714	-1.67615	0.0937085	0.170728
Q47L	235.826	-0.306123	0.501751	-0.610109	0.54179	0.652978
Q47K	279.901	0.086885	0.3517	0.247043	0.804875	0.864639
Q47M	229.656	-0.390782	0.411959	-0.948594	0.342827	0.467926
Q47F	238.702	-0.905333	0.442208	-2.0473	0.0406284	0.086681
Q47P	202.648	-0.679973	0.437792	-1.55319	0.120379	0.207711
Q47S	0.0559738	1.07522	4.08046	0.263505	0.792161	NA
Q47T	302.618	1.33134	0.799426	1.66537	NA	NA
Q47W	238.251	-1.27092	0.378636	-3.35657	0.000789157	0.00313738
Q47Y	270.783	0.175317	0.352926	0.496752	0.619364	0.720316
Q47V	160.598	-1.00754	0.356065	-2.82965	0.00465986	0.0144098
Q47X	1.02955	-1.64958	3.926	-0.420169	0.674362	0.76594
Q47B	1146.58	1.39793	0.17637	7.92613	2.26082e-15	2.8107e-14
L48A	544.773	1.24001	0.443132	2.79829	0.00513746	0.0156983
L48R	230.043	-0.217169	0.419751	-0.517376	0.604894	0.708644
L48N	232.54	-0.838313	0.539911	-1.55269	0.120498	0.207868
L48D	181.218	-1.1716	0.517641	-2.26334	0.0236149	0.05575
L48C	0	NA	NA	NA	NA	NA
L48E	208.311	0.370201	0.408666	0.905877	0.365001	0.490165
L48Q	270.325	0.0429589	0.363169	0.118289	0.905839	0.940058
L48G	297.533	-0.161441	0.252343	-0.639768	0.522323	0.635891
L48H	285.565	0.460882	0.352599	1.3071	0.19118	0.297602
L48I	505.479	-0.403968	0.207597	-1.94592	0.051664	0.105236
L48L	4.33838e+06	1.95053	0.158642	12.2952	9.6133e-35	2.59241e-33
L48K	233.179	0.159421	0.298868	0.533415	0.593746	0.700069
L48M	587.959	0.788573	0.201542	3.91269	9.12729e-05	0.000457925
L48F	411.647	0.38917	0.228734	1.70141	0.0888663	0.163531
L48P	1139.86	1.06887	0.194356	5.49956	3.80736e-08	3.21369e-07
L48S	363.64	-0.0602605	0.316845	-0.190189	0.849161	0.898269
L48T	367.143	0.576328	0.335862	1.71597	0.0861684	0.159233
L48W	140.306	-0.269703	0.287378	-0.938498	0.347989	0.473123
L48Y	1262.52	0.568254	0.182856	3.10766	0.00188577	0.00665326
L48V	412.246	-0.143668	0.355815	-0.403771	0.686381	0.774478
L48X	0.823796	-2.77239	3.92397	-0.706527	0.47986	0.599111
L48B	0.272555	-0.472583	3.99078	-0.118419	0.905736	NA
T49A	976.934	1.00338	0.208526	4.81176	1.49609e-06	1.03526e-05
T49R	249.164	-0.617336	0.521047	-1.1848	0.236097	0.349853
T49N	163.792	-0.751801	0.447387	-1.68043	0.0928741	0.169376
T49D	133.508	-1.53185	0.590381	-2.59468	0.00946778	0.0262851
T49C	677.592	0.717536	0.263139	2.72684	0.0063945	0.0188664
T49E	121.143	-0.977591	0.377717	-2.58816	0.00964914	0.0266177
T49Q	0.39798	2.99876	4.08046	0.734908	0.462396	NA
T49G	188.054	0.654378	0.559358	1.16987	0.242052	0.357161
T49H	0	NA	NA	NA	NA	NA
T49I	504.993	0.641246	0.281614	2.27703	0.0227842	0.0542252
T49L	52.5108	0.223864	0.500574	0.447214	0.654721	0.749924
T49K	353.269	0.145561	0.257938	0.564326	0.572532	0.680806
T49M	427.573	0.186488	0.234116	0.79656	0.425707	0.549359
T49F	273.136	-0.289805	0.364981	-0.794025	0.427181	0.55068
T49P	225.329	-1.14987	0.531798	-2.16224	0.0306001	0.068888
T49S	389.305	0.794579	0.501983	1.58288	0.113449	0.198416
T49T	4.34063e+06	1.95025	0.158654	12.2925	9.9435e-35	2.6522e-33
T49W	195.019	-0.46181	0.413022	-1.11812	0.263514	0.380862
T49Y	217.004	-1.29779	0.329899	-3.9339	8.35786e-05	0.000424255
T49V	274.162	-0.33933	0.495034	-0.685469	0.493048	0.611619
T49X	0.169968	2.99877	4.08046	0.73491	0.462395	NA
T49B	0	NA	NA	NA	NA	NA
T50A	734.882	1.26468	0.186899	6.76662	1.31827e-11	1.34861e-10
T50R	501.031	0.424605	0.390625	1.08699	0.277042	0.395889
T50N	420.947	0.543011	0.346279	1.56813	0.116851	0.203056
T50D	125.77	-1.85729	0.510452	-3.63852	0.000274213	0.00123169
T50C	426.651	1.53905	0.638779	2.40936	0.0159806	0.0404337
T50E	109.427	-1.08167	0.366027	-2.95515	0.00312514	0.0102609
T50Q	0	NA	NA	NA	NA	NA
T50G	280.912	0.0279215	0.231277	0.120728	0.903907	0.938717
T50H	0	NA	NA	NA	NA	NA
T50I	326.763	0.0940052	0.271118	0.346732	0.728793	0.806897
T50L	160.834	-1.57323	0.358942	-4.38297	1.17072e-05	6.9815e-05
T50K	286.99	-0.111254	0.347856	-0.319827	0.749099	0.82366
T50M	160.76	-0.394455	0.613438	-0.643023	0.520209	0.634265
T50F	148.526	-1.52659	0.536675	-2.84454	0.00444762	0.0138823
T50P	98.3717	-1.85	0.350072	-5.28462	1.25963e-07	9.97775e-07
T50S	362.919	1.36764	0.57997	2.35813	0.0183673	0.0454996
T50T	4.3414e+06	1.95037	0.158647	12.2938	9.78333e-35	2.61901e-33
T50W	117.766	-1.6013	0.875394	-1.82924	0.0673641	0.13027
T50Y	112.401	-1.6665	0.342956	-4.85923	1.17842e-06	8.23992e-06
T50V	277.822	0.189002	0.594109	0.318127	0.750389	0.824563
T50X	1.97617	-4.03552	3.89506	-1.03606	0.300174	0.422363
T50B	0.167921	-0.472574	3.99078	-0.118416	0.905738	NA
G51A	182.528	0.38259	0.303381	1.26109	0.207277	0.316087
G51R	380.139	0.470927	0.355959	1.32298	0.185841	0.291093
G51N	189.811	-0.613304	0.383276	-1.60016	0.109562	0.193136
G51D	438.494	0.134102	0.272274	0.492527	0.622347	0.722754
G51C	201.542	-0.589234	0.517103	-1.13949	0.254499	0.37093
G51E	400.855	1.59074	0.604105	2.63321	0.00845812	0.0238525
G51Q	198.889	-0.806112	0.251955	-3.19943	0.00137699	0.00507549
G51G	4.34041e+06	1.95118	0.158675	12.2967	9.43358e-35	2.58574e-33
G51H	273.376	0.453178	0.234451	1.93293	0.0532443	0.107856
G51I	115.27	-1.3366	0.687708	-1.94355	0.0519492	0.1057
G51L	128.219	-0.596358	0.476866	-1.25058	0.211088	0.320765
G51K	179.561	-0.629697	0.565964	-1.11261	0.265876	0.383596
G51M	162.33	-1.17006	0.295899	-3.95424	7.67794e-05	0.00039383
G51F	172.702	-1.01473	0.510185	-1.98895	0.0467066	0.0968598
G51P	166.685	-0.566583	0.622033	-0.910857	0.362371	0.487615
G51S	259.514	0.32314	0.904151	0.357396	NA	NA
G51T	131.554	-0.49248	0.42751	-1.15197	0.249332	0.36504
G51W	241.332	-1.67012	0.571097	-2.92441	0.00345114	0.0112108
G51Y	160.255	-1.26139	0.524283	-2.40593	0.0161315	0.0407594
G51V	590.299	0.482437	0.258144	1.86887	0.0616412	0.121522
G51X	1070.79	-0.19765	0.303609	-0.651003	0.515044	0.630272
G51B	0	NA	NA	NA	NA	NA
G52A	177.38	-0.184947	0.538879	-0.343207	0.731443	0.809221
G52R	402.574	0.705924	0.412947	1.70948	0.0873623	0.161127
G52N	169.957	-1.1348	0.50072	-2.26633	0.0234313	0.0554236
G52D	151.443	-1.51199	0.855526	-1.76732	0.0771748	0.145521
G52C	259.148	-0.996186	0.364462	-2.73331	0.00627018	0.0185526
G52E	267.11	-0.0777167	0.265103	-0.293157	0.769402	0.838483
G52Q	316.711	-0.0968637	0.204155	-0.474462	0.63517	0.734044
G52G	4.34067e+06	1.95147	0.158647	12.3007	8.98019e-35	2.55867e-33
G52H	271.795	0.0132867	0.402966	0.0329724	0.973697	0.983891
G52I	146.855	-1.42804	0.328934	-4.34142	1.41562e-05	8.30022e-05
G52L	300.315	-0.489404	0.426454	-1.14761	0.251128	0.367157
G52K	150.577	-1.39788	0.408205	-3.42444	0.000616059	0.00252729
G52M	148.781	-1.09205	0.426379	-2.56122	0.0104305	0.0283678
G52F	175.891	-1.65937	0.394103	-4.21048	2.54827e-05	0.000142466
G52P	179.465	-0.657708	0.437651	-1.50281	0.132887	0.224333
G52S	184.995	-0.633807	0.533882	-1.18717	0.235162	0.348928
G52T	204.396	0.33783	0.675131	0.500391	0.616799	0.718017
G52W	183.158	-0.636594	0.431547	-1.47515	0.140174	0.233711
G52Y	195.1	-1.06087	0.467561	-2.26894	0.0232719	0.0551355
G52V	769.935	1.44367	0.280828	5.14077	2.73618e-07	2.08843e-06
G52X	722.418	-0.562601	0.327753	-1.71654	0.0860633	0.159172
G52B	0.152112	-0.342265	3.99863	-0.0855956	0.931788	NA
E53A	380.833	0.78074	0.683664	1.14199	0.253457	0.370034
E53R	349.72	0.298511	0.364861	0.81815	0.413272	0.538523
E53N	511.201	-0.797275	0.289657	-2.75248	0.00591449	0.017664
E53D	515.837	0.183221	0.243093	0.753707	0.451025	0.572563
E53C	465.815	-1.56342	0.400989	-3.8989	9.66315e-05	0.0004825
E53E	4.33798e+06	1.95181	0.158643	12.3032	8.71088e-35	2.51552e-33
E53Q	486.711	0.424593	0.300792	1.41158	0.158073	0.257545
E53G	1061.65	0.663506	0.175238	3.78632	0.000152896	0.000728448
E53H	334.31	-0.160332	0.493908	-0.324619	0.74547	0.820654
E53I	269.466	-0.200256	0.477732	-0.419182	0.675083	0.766404
E53L	380.638	-0.0345396	0.422207	-0.0818072	0.9348	0.960599
E53K	420.587	0.515767	0.433706	1.18921	0.234357	0.348118
E53M	333.232	-0.172035	0.458063	-0.37557	0.707237	0.79079
E53F	262.767	-0.139016	0.416329	-0.333909	0.738448	0.814753
E53P	258.66	-0.773588	0.58134	-1.3307	0.183289	0.288194
E53S	223.929	-0.537202	0.406059	-1.32297	0.185847	0.291093
E53T	378.8	0.398123	0.477564	0.833654	0.404476	0.53081
E53W	273.093	-0.395801	0.487901	-0.811232	0.417232	0.541855
E53Y	304.167	0.33749	0.249503	1.35265	0.176168	0.279755
E53V	335.704	-0.184678	0.232964	-0.792732	0.427934	0.551107
E53X	521.364	-0.0423446	0.261401	-0.161991	0.871313	0.914579
E53B	0.483557	1.0752	4.08046	0.263499	0.792166	NA
T54A	689.215	1.22943	0.214385	5.73467	9.76995e-09	8.6549e-08
T54R	114.761	-0.954127	0.545756	-1.74826	0.0804182	0.150669
T54N	277.057	0.274831	0.264105	1.04061	0.298055	0.419945
T54D	144.952	-0.318406	0.335263	-0.949722	0.342253	0.467441
T54C	134.437	-0.323922	0.707005	-0.45816	0.646837	0.74401
T54E	131.693	-0.286802	0.361608	-0.793129	0.427702	0.551107
T54Q	121.524	-1.46194	0.453606	-3.22292	0.0012689	0.00471113
T54G	180.406	-1.16528	0.479566	-2.42987	0.0151041	0.0385619
T54H	110.365	-0.903478	0.622032	-1.45246	0.146373	0.241812
T54I	444.101	0.254072	0.376122	0.675504	0.499355	0.617772
T54L	139.609	-1.64993	0.44887	-3.67575	0.000237155	0.00108315
T54K	84.0157	-1.13149	0.757366	-1.49398	0.135181	0.227056
T54M	97.0456	-2.68634	0.799599	-3.3596	0.000780541	0.00311156
T54F	74.1758	-2.44341	0.855002	-2.85778	0.00426616	0.0134014
T54P	171.915	-0.0349707	0.51636	-0.0677255	0.946004	0.967196
T54S	201.686	-0.166588	0.34974	-0.476318	0.633848	0.733093
T54T	4.34251e+06	1.95045	0.158624	12.296	9.51255e-35	2.58574e-33
T54W	185.883	-0.751712	0.796033	-0.944322	0.345005	0.470199
T54Y	111.742	-1.14161	0.421827	-2.70636	0.00680257	0.0198634
T54V	130.124	-1.37201	0.425209	-3.22666	0.00125244	0.00466326
T54X	0.64797	-2.42635	3.92862	-0.617609	0.536833	0.648817
T54B	0.521363	-0.738483	3.97677	-0.185699	0.852681	NA
Q55A	0	NA	NA	NA	NA	NA
Q55R	1310.71	0.714423	0.188689	3.78625	0.000152939	0.000728448
Q55N	183.703	-0.791229	0.433561	-1.82496	0.0680077	0.131273
Q55D	179.255	-0.47502	0.563445	-0.843063	0.399193	0.525122
Q55C	125.372	-2.74453	0.552126	-4.97084	6.66625e-07	4.8557e-06
Q55E	250.384	0.465477	0.442308	1.05238	0.292624	0.414163
Q55Q	4.33842e+06	1.95061	0.158713	12.2902	1.023e-34	2.69919e-33
Q55G	185.592	-0.528302	0.515279	-1.02527	0.305234	0.428409
Q55H	608.67	0.807934	0.163121	4.95298	7.30847e-07	5.28674e-06
Q55I	183.808	-0.809515	0.67591	-1.19767	0.231047	0.344531
Q55L	782.932	1.67149	0.223671	7.47299	7.83902e-14	9.19988e-13
Q55K	584.447	0.133836	0.349685	0.382732	0.701919	0.786642
Q55M	319.346	0.179176	0.300075	0.597104	0.550438	0.661121
Q55F	322.022	0.625832	0.495034	1.26422	0.206151	0.314631
Q55P	179.786	-0.727038	0.677673	-1.07285	0.283341	0.403319
Q55S	0.2088	2.99877	4.08046	0.73491	0.462395	NA
Q55T	251.972	0.396122	0.402918	0.983134	0.325542	0.449724
Q55W	219.65	-0.742546	0.407101	-1.82399	0.0681543	0.131417
Q55Y	122.963	-1.28887	0.375114	-3.43593	0.000590513	0.00243887
Q55V	226.742	-0.602496	0.424188	-1.42035	0.155506	0.254378
Q55X	3.12978	-4.65022	2.76532	-1.68162	0.0926426	0.168997
Q55B	1588.51	1.66433	0.336704	4.943	7.69314e-07	5.5377e-06
Q56A	0.15513	1.07521	4.08046	0.263503	0.792163	NA
Q56R	917.638	0.650258	0.165952	3.91834	8.91593e-05	0.000449165
Q56N	291.079	0.21737	0.458669	0.473914	0.635561	0.734202
Q56D	233.552	-0.0717688	0.756541	-0.0948644	0.924423	0.954396
Q56C	216.355	-0.0339164	0.604624	-0.0560951	0.955266	0.972232
Q56E	480.299	1.43901	0.486116	2.96022	0.00307415	0.0101252
Q56Q	4.33906e+06	1.95066	0.158607	12.2987	9.20913e-35	2.55867e-33
Q56G	318.678	-0.245883	0.484533	-0.507464	0.611829	0.714272
Q56H	611.642	0.126519	0.265736	0.476109	0.633997	0.733149
Q56I	215.432	0.319832	0.494096	0.647307	0.517433	0.632246
Q56L	187.072	0.20524	0.321499	0.638384	0.523224	0.636776
Q56K	551.881	0.854897	0.340992	2.50709	0.012173	0.0322925
Q56M	224.628	-0.813553	0.435259	-1.86912	0.0616056	0.121522
Q56F	151.066	-1.0131	0.422471	-2.39803	0.0164833	0.0414626
Q56P	202.442	-0.919845	0.390999	-2.35255	0.018645	0.0461124
Q56S	0	NA	NA	NA	NA	NA
Q56T	280.238	-0.884004	0.567939	-1.55651	0.119587	0.206538
Q56W	473.416	0.206574	0.367067	0.562769	0.573592	0.681675
Q56Y	197.187	-0.108016	0.486729	-0.221922	0.824375	0.879661
Q56V	199.101	-0.933357	0.602786	-1.54841	0.121525	0.209343
Q56X	2.13767	1.34976	2.55692	0.527886	0.597579	0.703118
Q56B	1236.37	0.973496	0.203461	4.78469	1.71252e-06	1.17395e-05
Q57A	0	NA	NA	NA	NA	NA
Q57R	1122.75	0.973134	0.181567	5.35963	8.33903e-08	6.76624e-07
Q57N	221.251	-0.211225	0.51109	-0.413283	0.6794	0.770231
Q57D	143.961	-1.65734	0.559329	-2.96309	0.00304563	0.0100403
Q57C	354.197	-0.00600661	0.49288	-0.0121867	0.990277	0.994071
Q57E	158.749	-0.533973	0.414175	-1.28924	0.197313	0.30495
Q57Q	4.74804e+06	1.71891	0.12527	13.7216	7.53465e-43	3.69807e-41
Q57G	150.415	-1.21196	0.659949	-1.83645	0.0662911	0.128602
Q57H	658.257	0.411559	0.208345	1.97538	0.0482255	0.0993915
Q57I	217.82	-0.0330226	0.736952	-0.0448098	0.964259	0.978127
Q57L	229.236	0.153775	0.254728	0.603682	0.546055	0.656932
Q57K	378.007	1.00557	0.28044	3.58569	0.00033619	0.00148105
Q57M	577.599	0.61296	0.442304	1.38583	0.165798	0.266695
Q57F	207.99	-1.58605	0.52485	-3.02191	0.00251184	0.00854958
Q57P	373.769	-0.617209	0.489292	-1.26143	0.207153	0.315963
Q57S	0	NA	NA	NA	NA	NA
Q57T	204.842	-0.502101	0.577585	-0.869311	0.384677	0.510236
Q57W	173.39	-1.10638	0.465457	-2.37699	0.0174547	0.0435477
Q57Y	174.422	-1.58019	0.590289	-2.67697	0.00742912	0.0214032
Q57V	146.074	-0.755007	0.585897	-1.28863	0.197525	0.305038
Q57X	1.22621	-2.17017	3.78509	-0.573347	0.56641	0.67553
Q57B	654.009	0.985858	0.178968	5.50857	3.61762e-08	3.06766e-07
I58A	193.777	-0.627548	0.428507	-1.4645	0.143058	0.237582
I58R	169.473	-1.40421	0.388127	-3.61791	0.000296993	0.00132311
I58N	193.398	-0.533624	0.450332	-1.18496	0.236034	0.349831
I58D	195.098	-1.248	0.661331	-1.88711	0.0591462	0.117476
I58C	175.949	-1.83264	0.584243	-3.13677	0.00170818	0.00610599
I58E	162.984	-1.81953	0.747251	-2.43496	0.0148933	0.0381167
I58Q	245.64	-0.466881	0.496952	-0.939489	0.34748	0.472518
I58G	169.676	-1.36684	0.839672	-1.62783	0.103562	0.185004
I58H	157.727	-1.68749	0.420733	-4.01083	6.05054e-05	0.000315204
I58I	4.74904e+06	1.71937	0.125207	13.7322	6.51593e-43	3.38967e-41
I58L	350.487	0.439155	0.310462	1.41452	0.157209	0.256537
I58K	208.288	-0.239731	0.55704	-0.430365	0.66693	0.759735
I58M	305.706	-0.435765	0.414233	-1.05198	0.292808	0.414303
I58F	331.647	0.0637689	0.387702	0.164479	0.869354	0.913416
I58P	196.239	-0.189845	0.762107	-0.249105	NA	NA
I58S	149.304	-0.988372	0.468066	-2.11161	0.0347201	0.0761579
I58T	668.966	0.758986	0.168555	4.5029	6.70333e-06	4.17039e-05
I58W	414.546	-0.227691	0.589383	-0.386321	0.699259	0.78438
I58Y	183.467	-1.07214	0.577513	-1.85648	0.0633854	0.12428
I58V	674.625	0.39892	0.283781	1.40573	0.159804	0.259271
I58X	0.434998	-1.44259	3.94988	-0.365223	0.714945	NA
I58B	0.167921	-0.472575	3.99078	-0.118417	0.905738	NA
Q59A	305.223	0.542162	0.331642	1.63478	0.102095	0.182962
Q59R	1269.09	0.642065	0.231869	2.76908	0.00562141	0.0169196
Q59N	232.06	-0.626438	0.307059	-2.04012	0.0413381	0.087812
Q59D	257.06	-0.971374	0.530125	-1.83235	0.0668994	0.129542
Q59C	291.11	-0.325343	0.28259	-1.15129	0.249613	0.365233
Q59E	411.961	0.0407217	0.268987	0.151389	0.879669	0.920978
Q59Q	4.74545e+06	1.71979	0.125213	13.7348	6.27867e-43	3.28958e-41
Q59G	378.247	0.133919	0.363309	0.368609	0.712419	0.794692
Q59H	433.475	0.348701	0.248761	1.40175	0.16099	0.260848
Q59I	477.298	-0.372283	0.333462	-1.11642	0.264244	0.381591
Q59L	362.941	0.534088	0.278745	1.91604	0.0553596	0.111301
Q59K	662.059	0.49292	0.190713	2.58461	0.00974881	0.0268196
Q59M	278.278	-0.368217	0.226418	-1.62627	0.103892	0.185413
Q59F	238.995	0.168371	0.458821	0.366963	0.713646	0.795531
Q59P	312.395	-0.0754766	0.605048	-0.124745	0.900726	0.937271
Q59S	305.982	0.0305799	0.421072	0.0726239	0.942105	0.964601
Q59T	382.077	0.190821	0.335143	0.569371	0.569104	0.677659
Q59W	296.199	-0.19726	0.247001	-0.79862	0.424511	0.548202
Q59Y	323.643	0.553473	0.69258	0.799146	0.424206	0.547905
Q59V	486.976	0.250339	0.437171	0.572634	0.566892	0.675681
Q59X	1030.85	-0.455988	0.248795	-1.83279	0.0668345	0.129451
Q59B	1.02371	2.6935	4.05359	0.664471	0.506389	0.623948
A60A	4.74449e+06	1.71797	0.125298	13.711	8.71937e-43	4.02242e-41
A60R	792.346	0.381638	0.24167	1.57917	0.114297	0.199563
A60N	634.541	-0.387936	0.273578	-1.41801	0.156189	0.255212
A60D	842.322	0.7855	0.291612	2.69365	0.00706752	0.0204925
A60C	489.016	0.107219	0.29436	0.364246	0.715674	0.797065
A60E	727.896	1.00951	0.216104	4.6714	2.9916e-06	1.96625e-05
A60Q	0.107061	2.03698	4.08046	0.499203	0.617636	NA
A60G	558.88	0.628309	0.427465	1.46985	0.141602	0.235736
A60H	0	NA	NA	NA	NA	NA
A60I	338.559	1.46053	1.14589	1.27458	NA	NA
A60L	377.557	0.262767	0.555255	0.473237	0.636044	0.7343
A60K	792.215	2.59911	1.05212	2.47036	0.0134977	0.0351333
A60M	403.95	1.18941	0.284593	4.17934	2.92355e-05	0.000162456
A60F	365.849	0.99371	0.562946	1.7652	0.0775306	0.146042
A60P	201.339	0.121085	0.523076	0.231487	0.816937	0.873758
A60S	262.974	0.967029	0.286581	3.37436	0.000739863	0.00295905
A60T	762.114	0.783012	0.345556	2.26595	0.0234546	0.0554608
A60W	384.747	0.305727	0.409609	0.746386	0.455434	0.576663
A60Y	832.872	1.30385	0.499176	2.61201	0.00900109	0.0251996
A60V	929.035	1.03169	0.234043	4.40811	1.04278e-05	6.29011e-05
A60X	0.0480692	1.07522	4.08046	0.263505	0.792161	NA
A60B	0	NA	NA	NA	NA	NA
A61A	4.74916e+06	1.71899	0.125235	13.7261	7.08229e-43	3.60754e-41
A61R	189.592	-0.463684	0.515063	-0.900248	0.367988	0.492988
A61N	197.995	-0.236064	0.441738	-0.534397	0.593067	0.699493
A61D	384.65	0.302643	0.239124	1.26564	0.205644	0.313988
A61C	232.902	-1.58422	0.35579	-4.45269	8.48012e-06	5.20243e-05
A61E	222.69	-0.977	0.381735	-2.55937	0.0104863	0.0284879
A61Q	238.76	-0.777203	0.461668	-1.68347	0.0922847	0.168511
A61G	423.819	-0.246952	0.270333	-0.913508	0.360975	0.486183
A61H	370.059	0.349369	0.663286	0.526724	0.598385	0.703728
A61I	254.588	-0.293492	0.451983	-0.649342	0.516118	0.631269
A61L	0.811004	-2.54585	3.92689	-0.648312	0.516783	0.631767
A61K	191.66	-1.12658	0.662785	-1.69976	0.0891753	0.163976
A61M	266.82	-1.3288	0.549416	-2.41857	0.0155815	0.0395332
A61F	114.68	-1.90828	0.850733	-2.2431	0.0248902	0.0582173
A61P	246.933	-0.659278	0.291164	-2.26429	0.0235564	0.0556298
A61S	475.753	0.852223	0.183572	4.64244	3.44324e-06	2.23506e-05
A61T	422.831	0.316271	0.233542	1.35424	0.175661	0.279132
A61W	215.371	-1.95562	1.38568	-1.41131	0.158154	0.257562
A61Y	212.583	0.156766	1.58554	0.0988723	0.92124	0.952536
A61V	363.948	0.436071	0.326784	1.33443	0.182063	0.286697
A61X	0.832343	-2.78869	3.92378	-0.710715	0.477261	0.596678
A61B	0	NA	NA	NA	NA	NA
M62A	91.998	-1.7958	0.578376	-3.10491	0.00190338	0.00670248
M62R	179.106	-0.871764	0.515991	-1.68949	0.0911248	0.166725
M62N	160.919	-0.97218	0.742516	-1.3093	0.190431	0.296815
M62D	0	NA	NA	NA	NA	NA
M62C	0	NA	NA	NA	NA	NA
M62E	121.021	-1.65271	0.421254	-3.92332	8.73373e-05	0.000440894
M62Q	306.948	0.369916	0.334429	1.10611	0.268677	0.386648
M62G	145.187	-2.02207	0.895804	-2.25727	NA	NA
M62H	0	NA	NA	NA	NA	NA
M62I	1060.17	0.405876	0.229733	1.76673	0.0772738	0.145633
M62L	435.774	0.94434	0.201573	4.68486	2.80152e-06	1.85461e-05
M62K	208.527	-0.183453	0.344978	-0.531782	0.594877	0.700839
M62M	4.74957e+06	1.71838	0.125249	13.7197	7.73773e-43	3.69807e-41
M62F	148.03	-1.40141	0.848211	-1.65219	0.0984951	0.177465
M62P	133.64	-1.40442	0.446882	-3.14271	0.00167389	0.00600685
M62S	154.216	-0.485833	0.516987	-0.939738	0.347352	0.472432
M62T	609.493	1.06784	0.227139	4.70126	2.58558e-06	1.72411e-05
M62W	287.448	0.177491	0.827905	0.214385	NA	NA
M62Y	0	NA	NA	NA	NA	NA
M62V	569.265	0.723289	0.180135	4.01527	5.93775e-05	0.000309988
M62X	1.05116	-2.77241	3.92397	-0.706531	0.479858	0.599111
M62B	0.209821	0.30563	4.04976	0.0754686	0.939842	NA
G63A	203.384	-0.744017	0.379063	-1.96278	0.0496717	0.101885
G63R	582.42	0.338751	0.202568	1.67228	0.0944688	0.171687
G63N	126.483	-1.54791	0.625747	-2.4737	0.0133723	0.0348936
G63D	217.699	0.102437	0.609406	0.168093	0.86651	0.91153
G63C	173.763	-0.837144	0.562255	-1.48891	0.136512	0.22882
G63E	333.798	0.365648	0.291901	1.25265	0.210335	0.319686
G63Q	252.049	-0.222567	0.483959	-0.459888	0.645597	0.742932
G63G	4.7472e+06	1.72058	0.125199	13.7428	5.6256e-43	2.96862e-41
G63H	241.884	-0.135988	0.364435	-0.373147	0.709039	0.792442
G63I	126.328	-0.843346	0.508518	-1.65844	0.0972287	0.175702
G63L	145.851	-1.12201	0.581537	-1.92939	0.0536821	0.108503
G63K	171.334	-0.686957	0.353113	-1.94543	0.0517231	0.105327
G63M	238.76	0.0310571	0.477741	0.0650082	0.948167	0.968501
G63F	150.525	-1.14134	0.560284	-2.03707	0.0416428	0.0883826
G63P	217.454	0.133667	0.478964	0.279075	0.780188	0.846214
G63S	867.518	-0.967084	0.26448	-3.65654	0.00025564	0.00115486
G63T	211.604	-0.198959	0.674282	-0.295067	0.767943	0.837972
G63W	126.536	-2.48882	0.908064	-2.7408	0.00612895	0.0182155
G63Y	169.468	-2.09992	0.487209	-4.3101	1.63182e-05	9.48445e-05
G63V	468.469	0.0611579	0.274724	0.222616	0.823835	0.879322
G63X	1959.11	-0.257127	0.203973	-1.26059	0.207455	0.316292
G63B	0.225942	2.037	4.08046	0.499209	0.617632	NA
F64A	308.742	-0.284387	0.517497	-0.549544	0.582632	0.689893
F64R	593.577	0.58889	0.639506	0.92085	0.357129	0.482686
F64N	202.214	0.0663564	0.672712	0.0986401	0.921424	0.952593
F64D	322.15	0.294313	0.717122	0.410409	0.681506	0.771189
F64C	201.251	-0.393263	0.296692	-1.32549	0.185008	0.290336
F64E	189.034	-0.97055	0.337817	-2.873	0.0040659	0.0128716
F64Q	241.309	0.214953	0.494378	0.434794	0.663712	0.757301
F64G	143.603	-2.14678	0.574741	-3.73522	0.000187551	0.000874561
F64H	138.712	-2.55837	0.393044	-6.50913	7.55883e-11	7.5434e-10
F64I	234.836	0.0504145	0.620592	0.0812361	0.935254	0.960662
F64L	919.262	1.04577	0.196645	5.31807	1.04876e-07	8.38891e-07
F64K	188.655	-0.20021	0.431449	-0.464042	0.642618	0.74055
F64M	227.288	-1.70433	0.372029	-4.58119	4.62348e-06	2.95154e-05
F64F	4.74785e+06	1.71928	0.125238	13.7281	6.88841e-43	3.55821e-41
F64P	251.731	-0.921886	0.538116	-1.71317	0.0866806	0.15995
F64S	1249.55	0.494613	0.231165	2.13965	0.0323828	0.0720656
F64T	136.553	-0.955676	0.759824	-1.25776	0.208479	0.317655
F64W	319.084	-0.403266	0.658245	-0.612638	0.540116	0.651711
F64Y	271.357	-0.552688	0.225641	-2.44941	0.014309	0.0368492
F64V	201.719	-0.376116	0.306289	-1.22798	0.219455	0.331214
F64X	0.574319	-1.58165	3.94594	-0.400829	0.688546	NA
F64B	0	NA	NA	NA	NA	NA
K65A	407.288	0.32648	0.577257	0.565572	0.571685	0.68029
K65R	1118.72	0.734986	0.16479	4.46014	8.19077e-06	5.03177e-05
K65N	1154.38	0.80937	0.144013	5.62012	1.90828e-08	1.63902e-07
K65D	776.925	1.12468	0.389772	2.88548	0.00390821	0.012426
K65C	346.723	-0.558696	0.462768	-1.20729	0.22732	0.340235
K65E	1688.45	0.484267	0.167722	2.88732	0.00388535	0.0123747
K65Q	331.941	-0.0586749	0.410201	-0.143039	0.886259	0.925895
K65G	373.379	-0.0875883	0.409632	-0.213822	0.830686	0.884851
K65H	331.888	-0.379332	0.575396	-0.659255	0.509732	0.626384
K65I	233.821	0.538909	0.401918	1.34084	0.179971	0.284379
K65L	247.125	-0.531358	0.571802	-0.929269	0.35275	0.478001
K65K	4.74465e+06	1.71939	0.125309	13.7212	7.5807e-43	3.69807e-41
K65M	315.453	0.000426367	0.253555	0.00168156	0.998658	0.99934
K65F	157.025	-0.999828	0.566128	-1.76608	0.077382	0.145799
K65P	257.616	-0.61143	0.561353	-1.08921	0.276063	0.394724
K65S	211.821	-0.0883128	0.370502	-0.23836	0.811602	0.870209
K65T	241.573	-0.852793	0.304855	-2.79737	0.00515201	0.0157327
K65W	633.154	0.660187	0.650137	1.01546	0.309887	0.433287
K65Y	232.853	-0.51264	0.519754	-0.986313	0.32398	0.448499
K65V	355.643	0.325791	0.399473	0.815553	0.414756	0.539595
K65X	2.164	-2.28801	3.12373	-0.732462	0.463887	0.584239
K65B	122.324	1.60604	0.339928	4.72466	2.30498e-06	1.54968e-05
I66A	388.838	0.694861	0.688282	1.00956	0.312707	0.436481
I66R	212.306	-1.14348	0.674442	-1.69545	0.0899907	0.165191
I66N	182.711	-0.707272	0.37757	-1.87322	0.0610378	0.12058
I66D	174.309	-0.9991	0.668752	-1.49398	0.135181	0.227056
I66C	183.562	-0.352006	0.404251	-0.87076	0.383885	0.509609
I66E	170.818	-0.808673	0.561529	-1.44013	0.149832	0.246637
I66Q	372.686	-0.881596	0.384716	-2.29155	0.0219314	0.0525366
I66G	230.697	-0.623232	0.305346	-2.04107	0.0412443	0.0876889
I66H	156.574	-0.676265	0.906943	-0.745653	0.455877	0.577095
I66I	4.74786e+06	1.71894	0.125308	13.7177	7.95366e-43	3.76388e-41
I66L	310.642	-0.119247	0.35891	-0.332248	0.739702	0.815897
I66K	261.77	0.180464	0.344151	0.524375	0.600018	0.70497
I66M	341.252	-1.09958	0.434881	-2.52846	0.0114563	0.0306687
I66F	293.179	0.153748	0.253686	0.606057	0.544477	0.655356
I66P	300.22	1.20064	0.889735	1.34943	0.177198	0.281026
I66S	392.834	0.138961	0.391698	0.354767	0.722765	0.802283
I66T	502.646	0.767331	0.196593	3.90315	9.49492e-05	0.00047507
I66W	408.948	0.239616	0.294311	0.814157	0.415555	0.540442
I66Y	631.782	0.852839	0.432169	1.97339	0.0484507	0.0997994
I66V	810.346	0.933413	0.233391	3.99934	6.35185e-05	0.000329963
I66X	1.49612	-3.63402	3.91624	-0.927936	0.353441	0.47876
I66B	0.0559738	1.07522	4.08046	0.263505	0.792161	NA
D67A	221.135	-0.777961	0.574222	-1.35481	0.175478	0.278902
D67R	164.649	-0.678029	0.430354	-1.57551	0.115138	0.200507
D67N	572.531	0.676942	0.182413	3.71103	0.000206415	0.000954638
D67D	4.74629e+06	1.71914	0.12526	13.7245	7.23839e-43	3.66163e-41
D67C	381.043	-0.237753	0.363392	-0.654261	0.512943	0.62854
D67E	336.144	1.05168	0.266394	3.94784	7.88611e-05	0.000403943
D67Q	265.812	0.183245	0.707915	0.258852	0.795749	0.857978
D67G	849.216	0.957606	0.171766	5.57505	2.47453e-08	2.11547e-07
D67H	751.149	0.0845397	0.393727	0.214717	0.829988	0.884493
D67I	369.61	-0.0623156	0.545485	-0.114239	0.909048	0.942224
D67L	269.479	-0.280148	0.270587	-1.03533	0.300513	0.422758
D67K	155.257	-0.323775	0.812594	-0.398447	0.690301	0.777304
D67M	0	NA	NA	NA	NA	NA
D67F	239.465	-0.271076	0.321976	-0.841913	0.399837	0.52578
D67P	103.815	-1.97719	0.952137	-2.07658	0.0378406	0.0818823
D67S	757.49	1.59652	0.278263	5.73747	9.60998e-09	8.54415e-08
D67T	487.068	0.747503	0.242997	3.07618	0.00209673	0.0072958
D67W	230.039	-0.651216	0.691882	-0.941224	0.34659	0.471746
D67Y	572.276	0.328193	0.198616	1.6524	0.0984529	0.177433
D67V	1176.46	-0.582011	0.322352	-1.80551	0.0709947	0.135611
D67X	0	NA	NA	NA	NA	NA
D67B	0.104043	0.208068	4.04057	0.0514947	0.958931	NA
D68A	278.852	0.622742	0.822374	0.757249	0.448901	0.570854
D68R	194.451	-0.325585	0.792161	-0.411009	0.681066	0.770929
D68N	433.327	0.298205	0.21166	1.40889	0.158868	0.258323
D68D	4.7488e+06	1.71813	0.125212	13.7217	7.5292e-43	3.69807e-41
D68C	173.575	-0.677411	0.465218	-1.45612	0.14536	0.240464
D68E	687.55	1.08343	0.288137	3.76011	0.000169838	0.000801647
D68Q	221.542	0.0553833	0.595512	0.0930011	0.925903	0.955203
D68G	929.621	1.3351	0.263769	5.06164	4.15659e-07	3.11108e-06
D68H	141.717	-0.958976	0.580832	-1.65104	0.0987308	0.177803
D68I	88.3491	-2.1317	1.00607	-2.11884	0.0341042	0.0751672
D68L	124.721	-0.994814	0.69195	-1.4377	0.15052	0.247659
D68K	184.414	0.225761	0.422928	0.533806	0.593476	0.699863
D68M	159.588	-0.276436	0.609231	-0.453746	0.650012	0.746167
D68F	150.129	-0.62919	0.406197	-1.54898	0.121387	0.209204
D68P	175.076	0.356467	0.604875	0.589324	0.555644	0.66569
D68S	228.656	0.0420008	0.743937	0.0564575	0.954977	0.972208
D68T	197.339	-0.89953	0.425457	-2.11427	0.0344923	0.0757942
D68W	298.024	0.893053	0.566229	1.57719	0.114751	0.200072
D68Y	505.904	0.65302	0.246804	2.6459	0.00814731	0.0230914
D68V	218.504	-0.326157	0.379121	-0.860299	0.389624	0.515214
D68X	0.0559736	1.07522	4.08046	0.263505	0.792161	NA
D68B	0.45638	2.03699	4.08046	0.499207	0.617633	NA
K69A	389.867	0.711736	0.431167	1.65072	0.0987958	0.177832
K69R	979.688	0.864168	0.158546	5.45059	5.02028e-08	4.1703e-07
K69N	1313.41	0.525046	0.208274	2.52093	0.0117044	0.0312301
K69D	402.261	-0.248111	0.593426	-0.418099	0.675875	0.767065
K69C	332.223	0.198001	0.443375	0.446576	0.655181	0.750078
K69E	1825.15	0.890299	0.15911	5.5955	2.19988e-08	1.88286e-07
K69Q	463.499	0.108222	0.379877	0.284886	0.775731	0.843086
K69G	310.767	0.0498449	0.319667	0.155928	0.87609	0.918148
K69H	291.498	-0.692689	0.270825	-2.5577	0.0105366	0.0286138
K69I	597.089	0.637587	0.461607	1.38123	0.167207	0.268647
K69L	350.968	-0.0243332	0.27118	-0.0897311	0.928501	0.956539
K69K	4.74327e+06	1.71879	0.125344	13.7126	8.52978e-43	3.95987e-41
K69M	336.03	0.330239	0.320492	1.03041	0.302816	0.425671
K69F	326.719	-0.503573	0.272627	-1.84711	0.064731	0.126311
K69P	466.067	-0.334327	0.388009	-0.861648	0.388881	0.514582
K69S	750.781	1.23909	0.370922	3.34056	0.000836105	0.00330789
K69T	573.377	1.2168	0.480536	2.53218	0.0113357	0.0304316
K69W	207.255	-0.123602	0.410278	-0.301265	0.763212	0.835048
K69Y	290.884	0.0729169	0.400277	0.182166	0.855452	0.903147
K69V	582.153	1.55005	0.24145	6.41977	1.36483e-10	1.34738e-09
K69X	0.464241	-1.9472	3.9372	-0.494564	0.620908	NA
K69B	129.352	2.94047	0.641198	4.5859	4.52041e-06	2.89078e-05
G70A	329.422	-0.291213	0.309837	-0.939892	0.347273	0.472432
G70R	327.015	0.617322	0.545443	1.13178	0.257727	0.374268
G70N	616.191	0.0790232	0.334978	0.235905	0.813506	0.871109
G70D	966.415	1.11596	0.164345	6.79037	1.11846e-11	1.1474e-10
G70C	775.069	0.388538	0.273454	1.42085	0.155359	0.254195
G70E	409.368	-0.0517611	0.481101	-0.107589	0.914322	0.946852
G70Q	338.955	-0.419547	0.602246	-0.696636	0.48603	0.604653
G70G	4.74623e+06	1.7183	0.125222	13.722	7.49272e-43	3.69807e-41
G70H	219.432	-0.304322	0.602556	-0.505052	0.613522	0.715451
G70I	258.558	0.364891	0.659206	0.55353	0.5799	0.68739
G70L	282.177	0.408606	0.442956	0.922453	0.356293	0.481823
G70K	257.173	-0.00605924	0.371786	-0.0162976	0.986997	0.992545
G70M	241.8	-0.301577	0.402527	-0.74921	0.453731	0.575003
G70F	420.88	1.6949	0.645064	2.62749	0.0086017	0.0242201
G70P	178.858	-1.1342	0.292199	-3.8816	0.00010377	0.000513251
G70S	452.698	-0.10758	0.214882	-0.500646	0.61662	0.718017
G70T	305.59	0.901489	0.656636	1.37289	0.169787	0.271859
G70W	302.757	0.684391	0.485238	1.41042	0.158415	0.257758
G70Y	601.562	2.35431	0.446962	5.26736	1.38399e-07	1.09392e-06
G70V	676.604	0.25269	0.24144	1.0466	0.295286	0.416845
G70X	1.74483	-3.44559	2.66382	-1.29348	0.195846	0.303002
G70B	0.160607	1.07521	4.08046	0.263503	0.792163	NA
M71A	412.588	1.34294	0.4869	2.75814	0.00581313	0.0174394
M71R	333.494	0.251475	0.551388	0.456076	0.648335	0.745265
M71N	671.712	1.26822	0.238291	5.32214	1.02553e-07	8.22104e-07
M71D	0	NA	NA	NA	NA	NA
M71C	0	NA	NA	NA	NA	NA
M71E	620.445	-1.48879	0.33103	-4.49746	6.87704e-06	4.2676e-05
M71Q	336.707	0.414721	0.505069	0.821117	0.41158	0.537751
M71G	87.2114	-2.48526	0.572091	-4.34417	1.39804e-05	8.21683e-05
M71H	0	NA	NA	NA	NA	NA
M71I	3467.8	0.83539	0.135603	6.16057	7.2484e-10	6.85142e-09
M71L	322.589	-0.360935	0.202859	-1.77925	0.0751996	0.142382
M71K	218.681	0.252548	0.319721	0.789902	0.429585	0.552614
M71M	4.74299e+06	1.71888	0.125288	13.7195	7.76418e-43	3.69807e-41
M71F	194.669	-0.600754	0.463529	-1.29604	0.19496	0.302077
M71P	161.741	0.0281566	0.454404	0.0619639	0.950592	0.969632
M71S	248.958	0.045079	0.36302	0.124178	0.901174	0.937339
M71T	2486.15	1.32353	0.167129	7.9192	2.39039e-15	2.96675e-14
M71W	291.286	-0.388404	0.622756	-0.623686	0.532834	0.645793
M71Y	0	NA	NA	NA	NA	NA
M71V	1348.18	1.50661	0.175036	8.60746	7.46986e-18	1.04964e-16
M71X	0.0961383	0.305638	4.04976	0.0754705	0.93984	NA
M71B	0.0480692	1.07522	4.08046	0.263505	0.792161	NA
A72A	4.74585e+06	1.71912	0.125243	13.7263	7.06715e-43	3.60754e-41
A72R	431.149	0.416203	0.614401	0.677413	0.498144	0.616794
A72N	78.7542	-1.6003	0.906652	-1.76507	0.0775524	0.146045
A72D	400.68	-0.0988156	0.276304	-0.357633	0.720618	0.800635
A72C	395.035	0.261637	0.511121	0.511888	0.608729	0.711672
A72E	782.47	0.479765	0.274069	1.75053	0.0800269	0.150012
A72Q	277.31	0.347423	0.553808	0.627336	0.530439	0.643634
A72G	372.092	-0.227253	0.295457	-0.769159	0.441799	0.564153
A72H	543.114	0.847551	0.233222	3.63409	0.000278966	0.00125151
A72I	210.306	-0.15117	0.500257	-0.302185	0.762511	0.834529
A72L	235.606	0.353481	0.700934	0.504299	0.614051	0.715726
A72K	275.976	0.00495169	0.462093	0.0107158	0.99145	0.994532
A72M	179.123	-0.327066	0.541608	-0.603879	0.545924	0.656882
A72F	190.995	-0.801353	0.491782	-1.62949	0.103209	0.184644
A72P	377.686	1.10809	0.326844	3.39027	0.000698227	0.00281414
A72S	584.308	0.317898	0.244317	1.30117	0.1932	0.300048
A72T	1001.72	0.8829	0.224424	3.93408	8.3517e-05	0.000424236
A72W	202.286	-1.11363	0.411871	-2.70384	0.00685428	0.0199746
A72Y	785.768	-0.0618428	0.617529	-0.100146	0.920229	0.951625
A72V	1017.6	1.07086	0.249552	4.29114	1.77759e-05	0.000102344
A72X	0.329673	-0.840376	3.97203	-0.211573	0.83244	NA
A72B	0.265795	-0.342273	3.99863	-0.0855974	0.931786	NA
P73A	189.107	-0.689485	0.340255	-2.02638	0.0427258	0.0903933
P73R	265.496	0.192842	0.293408	0.65725	0.51102	0.626958
P73N	287.017	1.02941	0.698285	1.4742	0.140427	0.233992
P73D	225.863	0.571647	0.480389	1.18997	0.23406	0.347817
P73C	346.61	0.41317	0.537503	0.768683	0.442081	0.564164
P73E	256.367	-0.179167	0.567252	-0.315851	0.752116	0.825987
P73Q	259.307	0.260062	0.696719	0.373266	0.70895	0.792442
P73G	172.377	-0.307407	0.535541	-0.574013	0.565959	0.675229
P73H	326.093	0.504722	0.319577	1.57935	0.114257	0.199542
P73I	190.956	-0.0988982	0.570316	-0.173409	0.86233	0.908139
P73L	489.472	0.892729	0.256722	3.47741	0.000506288	0.00213059
P73K	353.338	0.762721	0.541523	1.40847	0.158991	0.258354
P73M	299.55	0.403829	0.281638	1.43386	0.151613	0.249178
P73F	196.707	-1.79793	0.467387	-3.84678	0.000119682	0.000584078
P73P	4.74847e+06	1.71807	0.125282	13.7136	8.41582e-43	3.95705e-41
P73S	486.42	0.632408	0.313902	2.01467	0.0439394	0.0924013
P73T	739.496	0.496969	0.36765	1.35175	0.176457	0.280154
P73W	206.299	-1.42023	0.569017	-2.49595	0.0125622	0.0331214
P73Y	214.635	0.237512	0.366211	0.648566	0.516619	0.631767
P73V	209.587	0.130626	0.861179	0.151683	0.879437	0.920867
P73X	0.0480692	1.07522	4.08046	0.263505	0.792161	NA
P73B	0.0559736	1.07522	4.08046	0.263505	0.792161	NA
A74A	4.7474e+06	1.71673	0.125278	13.7033	9.69531e-43	4.33628e-41
A74R	188.043	0.867622	0.354643	2.44646	0.0144265	0.0370734
A74N	145.005	0.0552433	0.729439	0.075734	0.939631	0.963645
A74D	325.38	0.272895	0.214968	1.26946	0.204276	0.312289
A74C	212.932	0.894689	0.435135	2.05612	0.0397712	0.0851742
A74E	165.987	0.944154	0.582989	1.61951	0.105338	0.187311
A74Q	302.636	2.45013	0.646419	3.79032	0.000150453	0.000718996
A74G	432.594	0.568146	0.347973	1.63273	0.102525	0.183644
A74H	150.536	-0.27493	0.568786	-0.483362	0.628839	0.729139
A74I	99.678	-0.42579	0.526037	-0.80943	0.418268	0.54272
A74L	92.564	0.147409	0.502914	0.293109	0.769439	0.838483
A74K	104.919	-1.74685	0.48793	-3.58012	0.000343442	0.00150847
A74M	81.6867	-0.567996	1.0922	-0.520046	0.603031	0.7067
A74F	640.997	3.50688	0.3206	10.9385	7.54402e-28	1.59929e-26
A74P	199.719	0.693431	0.441558	1.57042	0.116318	0.202418
A74S	737.904	1.02992	0.169164	6.0883	1.14119e-09	1.06361e-08
A74T	1567.23	1.56111	0.222577	7.0138	2.31925e-12	2.58144e-11
A74W	170.973	1.49265	0.352997	4.2285	2.35256e-05	0.00013223
A74Y	783.16	3.53254	0.375016	9.41969	4.52405e-21	7.75324e-20
A74V	382.942	0.991006	0.349886	2.83237	0.00462044	0.0143115
A74X	0.71249	-2.56515	3.92662	-0.653272	0.513581	0.629216
A74B	0	NA	NA	NA	NA	NA
L75A	132.293	-0.840855	1.07678	-0.780901	0.434861	0.55764
L75R	190.118	-1.41665	0.519388	-2.72753	0.00638107	0.0188426
L75N	225.896	0.725728	0.62966	1.15257	0.249086	0.364753
L75D	432.793	0.65094	0.45782	1.42182	0.155077	0.253843
L75C	139.951	-2.14755	0.417509	-5.14373	2.6934e-07	2.06007e-06
L75E	117.175	-1.01771	0.341048	-2.98407	0.00284443	0.00947067
L75Q	145.768	-0.212986	0.472611	-0.450659	0.652235	0.747967
L75G	178.058	-0.559135	0.407783	-1.37116	0.170325	0.272246
L75H	298.684	-0.694326	0.314693	-2.20636	0.0273589	0.0629478
L75I	511.896	0.617225	0.323235	1.90952	0.0561948	0.11262
L75L	4.74966e+06	1.71796	0.125281	13.7129	8.50492e-43	3.95987e-41
L75K	196.098	0.115018	0.449391	0.255942	0.797996	0.859642
L75M	54.1476	-1.2008	0.761964	-1.57593	0.115042	0.200398
L75F	522.157	1.53174	0.301616	5.07846	3.80513e-07	2.86851e-06
L75P	569.62	1.15122	0.184876	6.22701	4.75433e-10	4.54668e-09
L75S	118.706	-1.78922	0.943975	-1.89541	0.0580384	0.115714
L75T	87.5953	-1.97281	0.642324	-3.07137	0.00213078	0.00740024
L75W	234.203	1.05534	0.427003	2.47152	0.0134542	0.0350573
L75Y	183.042	1.69288	0.554193	3.05468	0.00225299	0.00776584
L75V	193.249	-0.183833	0.581283	-0.316253	0.75181	0.825775
L75X	0.0480692	1.07522	4.08046	0.263505	0.792161	NA
L75B	0	NA	NA	NA	NA	NA
R76A	40.2512	0.334688	1.02143	0.327665	0.743165	0.818732
R76R	4.75072e+06	1.71666	0.125263	13.7044	9.54986e-43	4.29744e-41
R76N	65.3315	1.44315	1.18959	1.21315	0.225073	0.337816
R76D	37.3672	-2.34402	0.8122	-2.88601	0.00390159	0.0124103
R76C	84.2661	0.447389	0.625478	0.715274	0.47444	0.593799
R76E	123.51	0.593274	0.598914	0.990584	0.321889	0.446262
R76Q	1693.22	1.8807	0.268835	6.99573	2.6388e-12	2.92823e-11
R76G	65.0623	0.0825664	0.405205	0.203764	0.838538	0.890886
R76H	31.5372	0.155748	0.773564	0.201339	0.840434	0.892512
R76I	58.3677	0.819352	0.540776	1.51514	0.129737	0.220282
R76L	418.611	0.661861	0.262637	2.52006	0.0117335	0.0312851
R76K	28.6985	-5.35182	1.40643	-3.80526	0.000141655	0.000680889
R76M	67.0744	0.936173	0.863389	1.0843	0.278232	0.397203
R76F	43.9189	-0.151803	0.555729	-0.273161	0.78473	0.85059
R76P	60.8735	0.0687833	0.461296	0.149109	0.881468	0.922203
R76S	38.3694	0.00616516	1.52914	0.00403179	0.996783	0.998144
R76T	44.6262	-1.0299	1.10413	-0.932767	0.35094	0.476606
R76W	513.163	1.08304	0.326181	3.32035	0.000899052	0.00351522
R76Y	22.6611	-3.00879	1.28817	-2.33571	0.0195062	0.0479493
R76V	26.2327	-0.845919	1.44864	-0.583941	0.55926	0.668651
R76X	0.514089	2.99875	4.08046	0.734906	0.462397	NA
R76B	0.519288	2.99895	4.03432	0.74336	0.457264	NA
H77A	0.0559736	1.07522	4.08046	0.263505	0.792161	NA
H77R	755.169	1.25446	0.227836	5.506	3.67086e-08	3.10205e-07
H77N	769.671	0.603532	0.248905	2.42475	0.0153191	0.0390159
H77D	522.588	0.657306	0.221111	2.97274	0.00295151	0.00977397
H77C	538.354	0.905887	0.367746	2.46335	0.0137645	0.0356526
H77E	423.802	-0.502714	0.289003	-1.73947	0.0819513	0.153033
H77Q	475.483	0.692923	0.27989	2.4757	0.0132976	0.0347234
H77G	334.997	0.079136	0.339108	0.233365	0.815478	0.872834
H77H	4.74565e+06	1.71804	0.125344	13.7067	9.26209e-43	4.19367e-41
H77I	244.041	-0.894024	0.38251	-2.33725	0.019426	0.0477888
H77L	435.734	0.0847031	0.365044	0.232035	0.816511	0.873429
H77K	629.674	1.14553	0.689235	1.66203	0.0965072	0.174656
H77M	0	NA	NA	NA	NA	NA
H77F	273.907	0.693721	0.563308	1.23151	0.218131	0.329691
H77P	152.601	-0.540167	0.273032	-1.9784	0.0478831	0.0988524
H77S	304.96	-0.0789762	0.453099	-0.174302	0.861628	0.90753
H77T	1205.76	1.01145	0.586281	1.7252	0.0844921	0.15674
H77W	287.13	-0.297897	0.281938	-1.05661	0.290691	0.412103
H77Y	891.924	1.59407	0.359783	4.43065	9.39511e-06	5.71828e-05
H77V	259.454	-0.49154	0.255053	-1.92721	0.0539536	0.109022
H77X	31.3507	-4.5895	1.17681	-3.89995	9.62135e-05	0.00048074
H77B	4.29873	-0.407736	2.64795	-0.153982	0.877624	0.919362
L78A	180.718	-0.328418	0.662042	-0.496068	0.619846	0.720763
L78R	245.664	0.353217	0.505281	0.69905	0.484521	0.603389
L78N	239.742	0.322972	0.320945	1.00632	0.314263	0.438235
L78D	407.87	1.34621	0.548364	2.45495	0.0140902	0.0363659
L78C	0	NA	NA	NA	NA	NA
L78E	218.544	-0.467297	0.450452	-1.0374	0.299552	0.421649
L78Q	288.97	0.0895556	0.500473	0.178942	0.857983	0.905382
L78G	304.325	-0.929447	0.257987	-3.60269	0.000314937	0.00139665
L78H	225.933	-0.545941	0.386232	-1.4135	0.157508	0.256852
L78I	1090.48	2.63362	0.237859	11.0722	1.71205e-28	3.6719e-27
L78L	4.74602e+06	1.71747	0.125291	13.7079	9.10673e-43	4.14894e-41
L78K	165.159	-0.518	0.672944	-0.769752	0.441447	0.563917
L78M	696.948	1.4824	0.26214	5.655	1.55843e-08	1.34484e-07
L78F	731.222	2.67369	0.186779	14.3147	1.7708e-46	1.38179e-44
L78P	1168.18	1.24841	0.166763	7.48614	7.09265e-14	8.33727e-13
L78S	170.558	-1.78839	1.03955	-1.72036	0.0853672	0.158129
L78T	233.852	-0.449663	0.258264	-1.7411	0.0816667	0.152657
L78W	916.003	2.38216	0.19145	12.4427	1.53174e-35	4.47621e-34
L78Y	399.279	1.55997	0.328599	4.74734	2.06106e-06	1.39211e-05
L78V	480.048	1.02937	0.484034	2.12665	0.0334492	0.073945
L78X	0.192277	-0.685108	3.97938	-0.172164	0.863308	NA
L78B	0	NA	NA	NA	NA	NA
Y79A	351.898	-0.424367	0.309362	-1.37175	0.170142	0.272215
Y79R	315.913	0.210894	0.409904	0.514496	0.606905	0.710219
Y79N	462.731	0.26077	0.24878	1.04819	0.294549	0.416044
Y79D	481.177	0.845781	0.25741	3.28574	0.00101716	0.00392471
Y79C	1439.88	1.30131	0.156441	8.31818	8.93231e-17	1.15757e-15
Y79E	458.057	-0.271774	0.365548	-0.74347	0.457197	0.578183
Y79Q	324.626	0.415889	0.310494	1.33944	0.180427	0.284843
Y79G	444.123	0.229667	0.56961	0.4032	0.686801	0.774671
Y79H	2410.88	1.81543	0.23927	7.58738	3.26445e-14	3.90616e-13
Y79I	310.991	-0.155089	0.248012	-0.625328	0.531756	0.644912
Y79L	359.281	-0.772625	0.384099	-2.01153	0.04427	0.0929633
Y79K	321.343	0.0688485	0.378061	0.18211	0.855497	0.903147
Y79M	420.499	0.0750757	0.18524	0.405288	0.685266	0.773891
Y79F	228.781	-0.204672	0.432552	-0.473173	0.63609	0.7343
Y79P	65.0177	-2.05458	0.945139	-2.17384	0.0297174	0.0671733
Y79S	556.11	0.902243	0.444229	2.03103	0.0422516	0.0894933
Y79T	453.459	0.0112397	0.653564	0.0171975	0.986279	0.992045
Y79W	345.703	0.274665	0.339395	0.809279	0.418355	0.542737
Y79Y	4.74324e+06	1.71875	0.125278	13.7195	7.76319e-43	3.69807e-41
Y79V	450.342	0.367894	0.254759	1.44409	0.148715	0.245074
Y79X	700.199	-0.34729	0.225313	-1.54137	0.123226	0.211422
Y79B	50.1768	1.67092	0.533854	3.12992	0.00174855	0.00624117
K80A	616.581	1.23543	0.327712	3.76985	0.000163345	0.000773991
K80R	1026.01	0.932336	0.180646	5.16112	2.45471e-07	1.88933e-06
K80N	651.72	0.962566	0.302754	3.17937	0.00147598	0.00538087
K80D	516.485	1.02847	0.69686	1.47586	0.139982	0.23348
K80C	741.683	1.15408	0.530831	2.1741	0.0296976	0.0671698
K80E	1489.23	0.873149	0.178301	4.89704	9.72928e-07	6.8951e-06
K80Q	598.352	1.39295	0.302769	4.60071	4.21053e-06	2.69967e-05
K80G	550.904	-0.0335449	0.523373	-0.0640936	0.948896	0.968685
K80H	458.82	0.127082	0.294516	0.431496	0.666107	0.759269
K80I	492.916	0.785232	0.355512	2.20874	0.0271929	0.0626444
K80L	491.396	0.388193	0.389139	0.997571	0.318487	0.442867
K80K	4.7419e+06	1.71767	0.125197	13.7197	7.73972e-43	3.69807e-41
K80M	1983.35	3.68779	0.470412	7.83948	4.52398e-15	5.55836e-14
K80F	391.434	0.0841759	0.320828	0.262371	0.793035	0.85631
K80P	460.654	1.07763	0.380488	2.83225	0.00462222	0.0143115
K80S	374.806	-0.201204	0.542796	-0.370681	0.710875	0.793633
K80T	417.155	0.51944	0.256806	2.02269	0.0431049	0.091064
K80W	299.341	-0.349642	0.298402	-1.17172	0.241311	0.356642
K80Y	325.693	-0.126799	0.532393	-0.238168	0.811751	0.870241
K80V	310.475	-0.184058	0.40657	-0.45271	0.650758	0.746763
K80X	6.8394	3.07936	1.90453	1.61686	0.105909	0.188051
K80B	83.54	2.31462	0.472783	4.89573	9.79415e-07	6.93437e-06
E81A	222.628	-0.418609	0.225436	-1.85689	0.063327	0.124199
E81R	333.088	1.16884	0.338835	3.44959	0.00056144	0.00233192
E81N	186.063	-1.12774	0.512267	-2.20147	0.0277025	0.0634992
E81D	937.394	0.592657	0.248363	2.38625	0.0170213	0.0426361
E81C	427.229	-0.585434	0.205482	-2.84908	0.0043846	0.0137206
E81E	4.74517e+06	1.71883	0.125254	13.7228	7.41768e-43	3.69807e-41
E81Q	285.432	-0.253337	0.318983	-0.794204	0.427077	0.550643
E81G	1490.8	0.48757	0.227236	2.14566	0.0319003	0.0712729
E81H	237.937	-0.00560238	0.638671	-0.00877194	0.993001	0.995668
E81I	610.721	1.0554	0.250045	4.22084	2.43389e-05	0.000136592
E81L	530.867	0.382069	0.221874	1.72201	0.0850675	0.157728
E81K	449.229	0.704805	0.32942	2.13953	0.0323927	0.0720656
E81M	226.031	-0.389092	0.476386	-0.816757	0.414067	0.539081
E81F	189.388	-0.298208	0.394232	-0.756429	0.449392	0.571182
E81P	740.534	1.69298	0.324662	5.21458	1.84237e-07	1.43764e-06
E81S	0.69463	4.3395	4.00536	1.08342	0.27862	0.39768
E81T	285.86	1.1252	0.513016	2.1933	0.0282856	0.0645134
E81W	310.68	0.690377	0.326641	2.11357	0.0345523	0.0758934
E81Y	518.835	1.07194	0.604189	1.77417	0.0760344	0.143655
E81V	346.587	0.206179	0.288764	0.714004	0.475225	0.594538
E81X	0.22563	0.115144	4.03236	0.028555	0.97722	NA
E81B	690.673	0.914356	0.214578	4.26117	2.03358e-05	0.00011581
L82A	334.792	1.01708	0.251239	4.04825	5.16023e-05	0.00027309
L82R	352.593	0.112195	0.461607	0.243054	0.807964	0.866942
L82N	200.076	-0.874923	0.437265	-2.0009	0.0454035	0.0947197
L82D	191.818	-0.346725	0.34911	-0.993168	0.320628	0.445081
L82C	349.434	1.06353	0.381908	2.78478	0.00535634	0.0162554
L82E	414.39	0.923332	0.299371	3.08424	0.00204071	0.00711435
L82Q	230.885	0.213866	0.389209	0.549488	0.582671	0.689893
L82G	237.705	-0.343074	0.460155	-0.745562	0.455932	0.577095
L82H	513.051	1.40183	0.508506	2.75676	0.00583764	0.0174794
L82I	2494.74	3.19843	0.256114	12.4883	8.65038e-36	2.54821e-34
L82L	4.74362e+06	1.71682	0.125546	13.6748	1.43614e-42	6.30783e-41
L82K	352.471	1.03039	0.407243	2.53016	0.0114009	0.0305554
L82M	485.091	1.63748	0.313456	5.22394	1.75158e-07	1.37117e-06
L82F	732.465	2.05849	0.320486	6.42302	1.33596e-10	1.32065e-09
L82P	913.236	0.968423	0.173818	5.57149	2.52572e-08	2.15671e-07
L82S	485.267	1.71602	0.266938	6.42853	1.28847e-10	1.27715e-09
L82T	611.666	1.79076	0.350705	5.10619	3.28726e-07	2.49607e-06
L82W	548.335	1.93217	0.266039	7.26271	3.79401e-13	4.35509e-12
L82Y	239.366	0.475772	0.475896	0.999739	0.317437	0.441737
L82V	883.369	2.2511	0.201919	11.1486	7.27759e-29	1.57466e-27
L82X	1.4645	-3.60352	3.91644	-0.920101	0.35752	0.48277
L82B	0.279868	-1.2119	3.95731	-0.306244	0.759419	NA
M83A	532.266	1.04567	0.617531	1.69331	0.0903972	0.165725
M83R	584.442	0.549418	0.352859	1.55705	0.119459	0.206367
M83N	413.344	3.8146e-05	0.289875	0.000131595	0.999895	0.999895
M83D	0.169968	2.99877	4.08046	0.73491	0.462395	NA
M83C	0	NA	NA	NA	NA	NA
M83E	350.865	-0.308763	0.517078	-0.597131	0.55042	0.661121
M83Q	650.056	0.595379	0.258223	2.30567	0.0211289	0.0509469
M83G	467.222	-0.0142791	0.309586	-0.0461233	0.963212	0.977741
M83H	0	NA	NA	NA	NA	NA
M83I	1407.15	0.438014	0.152901	2.86469	0.00417413	0.0131461
M83L	437.123	0.418579	0.39183	1.06827	0.2854	0.405543
M83K	315.37	-0.680649	0.329753	-2.06412	0.0390064	0.083781
M83M	4.74316e+06	1.71718	0.125323	13.702	9.87258e-43	4.38881e-41
M83F	1678.25	3.63868	0.13466	27.0212	8.33613e-161	2.03818e-157
M83P	742.772	2.59685	0.263347	9.86094	6.14737e-23	1.07104e-21
M83S	629.264	1.04818	0.40276	2.60249	0.00925505	0.0257925
M83T	940.258	1.01207	0.210425	4.80965	1.51191e-06	1.04523e-05
M83W	1009.18	2.72772	0.186607	14.6175	2.17364e-48	1.79143e-46
M83Y	0	NA	NA	NA	NA	NA
M83V	856.879	0.861	0.269994	3.18896	0.00142786	0.00523666
M83X	6.13972	1.23517	1.92872	0.640409	0.521907	0.635594
M83B	2.19552	-1.17146	3.17565	-0.368889	0.712211	0.794656
G84A	365.764	0.034893	0.312771	0.111561	0.911172	0.943989
G84R	1118.88	1.32139	0.191007	6.918	4.58067e-12	4.7794e-11
G84N	435.287	-1.10494	0.273381	-4.04176	5.30513e-05	0.000280152
G84D	196.844	-0.901687	0.418611	-2.154	0.0312402	0.0700217
G84C	563.336	1.21132	0.410662	2.94967	0.00318111	0.0104214
G84E	864.41	1.47305	0.281294	5.23668	1.63487e-07	1.28529e-06
G84Q	410.648	1.3752	0.338769	4.0594	4.91988e-05	0.000261142
G84G	4.64694e+06	1.75294	0.190922	9.18145	4.25332e-20	6.87327e-19
G84H	267.212	0.00349783	0.330234	0.010592	0.991549	0.994532
G84I	333.751	1.07049	0.338608	3.16144	0.00156993	0.00569225
G84L	1361.29	2.75503	0.308574	8.92825	4.32782e-19	6.22443e-18
G84K	595.894	0.484041	0.432962	1.11798	0.263577	0.380879
G84M	641.951	1.37155	0.320183	4.28363	1.83869e-05	0.000105284
G84F	377.676	1.41995	0.523353	2.71318	0.00666416	0.0195292
G84P	747.158	-0.903563	0.464047	-1.94714	0.0515184	0.104998
G84S	264.808	-0.887365	0.296692	-2.99086	0.00278195	0.00930487
G84T	550.044	1.95943	0.47386	4.13504	3.54886e-05	0.000193949
G84W	1476.31	0.539837	0.263814	2.04628	0.0407287	0.086794
G84Y	432.555	0.698378	0.315101	2.21636	0.0266668	0.0617428
G84V	999.818	0.703928	0.274027	2.56883	0.0102043	0.027861
G84X	1.57607	0.804099	2.59856	0.30944	0.756987	0.8303
G84B	1.68755	0.553394	3.38883	0.163299	0.870283	0.913654
P85A	460.384	1.08852	0.296577	3.67029	0.000242273	0.00110308
P85R	325.419	-0.561989	0.554151	-1.01414	0.310514	0.43387
P85N	317.542	-0.195966	0.372293	-0.526376	0.598627	0.703741
P85D	518.387	1.38124	0.282445	4.8903	1.00682e-06	7.12151e-06
P85C	698.304	1.58578	0.326096	4.86294	1.15653e-06	8.10571e-06
P85E	437.42	0.905397	0.329356	2.74899	0.00597786	0.0178315
P85Q	626.47	0.433997	0.209554	2.07105	0.0383544	0.082744
P85G	800.22	1.45428	0.306336	4.74734	2.06112e-06	1.39211e-05
P85H	329.06	0.435679	0.518991	0.839475	0.401203	0.527104
P85I	454.373	1.91381	0.334136	5.72765	1.01828e-08	8.99893e-08
P85L	2419.45	2.62466	0.278139	9.43649	3.85476e-21	6.6217e-20
P85K	264.612	-1.57638	0.44164	-3.56938	0.000357828	0.00156137
P85M	602.521	1.88705	0.419124	4.50237	6.71987e-06	4.17714e-05
P85F	270.024	0.660896	1.43527	0.460467	0.645181	0.742687
P85P	4.64721e+06	1.75132	0.191046	9.16699	4.86396e-20	7.68905e-19
P85S	959.273	1.1941	0.241537	4.94377	7.66271e-07	5.52664e-06
P85T	918.081	1.42903	0.205722	6.94641	3.74697e-12	3.96478e-11
P85W	150.631	-2.00736	0.461999	-4.34494	1.39314e-05	8.1946e-05
P85Y	243.98	-0.724943	0.644294	-1.12517	0.260515	0.377346
P85V	933.644	2.32508	0.308957	7.52559	5.24815e-14	6.2089e-13
P85X	3.47735	-2.81476	2.17512	-1.29407	0.195642	0.302899
P85B	0.882184	-2.23865	3.93165	-0.569392	0.56909	0.677659
W86A	241.274	-0.836581	0.379672	-2.20343	0.0275645	0.0633018
W86R	736.537	0.343402	0.219382	1.56531	0.11751	0.204056
W86N	286.238	-1.01384	0.285375	-3.55266	0.000381354	0.00165292
W86D	256.399	-0.563145	0.881775	-0.63865	0.523051	0.636671
W86C	913.236	0.840143	0.24049	3.49347	0.000476794	0.00202038
W86E	240.569	0.240133	0.386404	0.621456	0.5343	0.647013
W86Q	183.462	-0.482192	0.545244	-0.884359	0.376503	0.502483
W86G	310.645	-0.636805	0.306757	-2.07593	0.0379006	0.0819337
W86H	175.048	-1.91698	0.464976	-4.12275	3.74372e-05	0.000204013
W86I	223.642	-0.357068	0.579702	-0.615951	0.537927	0.649818
W86L	1430.6	2.18083	0.159083	13.7088	8.99485e-43	4.12358e-41
W86K	166.918	-1.69178	0.513596	-3.29398	0.000987782	0.00382342
W86M	893.939	3.00692	0.256886	11.7052	1.19816e-31	2.68762e-30
W86F	405.455	0.677527	0.345653	1.96014	0.04998	0.102317
W86P	222.181	0.16529	0.375229	0.440503	0.659572	0.753929
W86S	262.008	-0.110211	0.375882	-0.293206	0.769365	0.838483
W86T	274.281	-0.0844656	0.474532	-0.177998	0.858725	0.905773
W86W	4.64845e+06	1.75242	0.190878	9.18085	4.27719e-20	6.89521e-19
W86Y	298.17	0.386874	0.369042	1.04832	0.294492	0.416043
W86V	488.775	1.16726	0.508437	2.29579	0.0216881	0.0520387
W86X	1367.93	0.346707	0.306891	1.12974	0.258585	0.375365
W86B	1120.9	1.1121	0.262368	4.23871	2.24805e-05	0.000126939
N87A	224.619	0.25747	0.44432	0.579471	0.562272	0.671376
N87R	344.991	1.08308	0.347387	3.11779	0.0018221	0.00647847
N87N	4.64955e+06	1.75214	0.19093	9.17688	4.4375e-20	7.0913e-19
N87D	1850.27	0.678385	0.229619	2.95439	0.00313289	0.0102772
N87C	302.421	0.24365	0.345128	0.705971	0.480206	0.599441
N87E	487.098	-0.00961488	0.342019	-0.0281122	0.977573	0.985643
N87Q	331.7	0.438614	0.307439	1.42667	0.153675	0.252003
N87G	279.033	-0.289988	0.522356	-0.555154	0.578789	0.686406
N87H	289.289	1.19822	0.469482	2.55221	0.0107043	0.0289619
N87I	367.819	1.83918	0.313178	5.87263	4.28928e-09	3.87939e-08
N87L	365.656	1.36558	0.327518	4.1695	3.05275e-05	0.000168979
N87K	666.964	0.605912	0.324207	1.86891	0.0616359	0.121522
N87M	377.179	1.57625	0.500561	3.14896	0.00163854	0.0058944
N87F	493.434	1.82104	0.375617	4.84813	1.24633e-06	8.67346e-06
N87P	225.438	-0.0452889	0.331152	-0.136762	0.891219	0.93015
N87S	979.495	1.10158	0.244433	4.50668	6.58488e-06	4.10715e-05
N87T	430.407	1.57322	0.290185	5.42146	5.91147e-08	4.85562e-07
N87W	389.951	1.01829	0.287893	3.53706	0.000404604	0.00174267
N87Y	684.797	1.96706	0.219832	8.94802	3.61915e-19	5.21542e-18
N87V	306.283	1.2945	0.382666	3.38284	0.0007174	0.00287881
N87X	2.38545	-2.80244	2.79201	-1.00374	0.315506	0.439468
N87B	0.0480692	1.07522	4.08046	0.263505	0.792161	NA
K88A	450.225	1.80908	0.300874	6.01275	1.82402e-09	1.6808e-08
K88R	930.024	1.28945	0.255873	5.03942	4.66941e-07	3.47717e-06
K88N	1426.86	1.89934	0.25204	7.53588	4.85045e-14	5.75697e-13
K88D	502.88	1.94234	0.279343	6.95325	3.56977e-12	3.93748e-11
K88C	298.59	0.448922	0.377697	1.18858	0.234606	0.348347
K88E	1742.47	1.59921	0.212924	7.51073	5.87974e-14	6.92262e-13
K88Q	536.275	1.50672	0.305099	4.93846	7.874e-07	5.65678e-06
K88G	277.455	0.260485	0.638159	0.408182	0.68314	0.772434
K88H	440.191	1.46513	0.427903	3.42397	0.000617139	0.0025303
K88I	200.619	0.391418	1.02112	0.383321	0.701481	0.786272
K88L	402.894	1.01753	0.34054	2.98798	0.00280825	0.00938428
K88K	4.64806e+06	1.75083	0.190964	9.16837	4.80224e-20	7.60788e-19
K88M	308.312	0.0879369	0.37656	0.233527	0.815352	0.872827
K88F	319.979	1.47132	0.289116	5.08903	3.59906e-07	2.71876e-06
K88P	733.103	2.59018	0.215824	12.0013	3.49584e-33	8.87265e-32
K88S	262.378	0.872804	0.316609	2.75672	0.00583838	0.0174794
K88T	525.085	1.49458	0.469376	3.18419	0.00145161	0.00530397
K88W	606.739	2.64387	0.312543	8.45922	2.69166e-17	3.74636e-16
K88Y	426.581	0.697078	0.531812	1.31076	0.189939	0.296174
K88V	250.177	-0.972181	0.349918	-2.77831	0.00546422	0.0165142
K88X	0.536023	-2.1529	3.93317	-0.547371	0.584124	NA
K88B	242.497	3.69938	0.459125	8.05746	7.7895e-16	9.86804e-15
D89A	206.881	-0.668482	0.548151	-1.21952	0.222647	0.334723
D89R	283.193	0.854897	0.431723	1.9802	0.0476811	0.0985741
D89N	449.797	0.356239	0.273416	1.30292	0.192603	0.29931
D89D	4.65058e+06	1.7511	0.190898	9.17299	4.60065e-20	7.30427e-19
D89C	726.834	2.71604	0.398541	6.81497	9.42854e-12	9.71325e-11
D89E	389.873	1.05956	0.302908	3.49797	0.000468813	0.00198771
D89Q	2087.77	4.10106	0.230546	17.7885	8.67808e-71	3.18269e-68
D89G	866.408	0.869367	0.297447	2.92276	0.00346947	0.0112654
D89H	364.749	0.488104	0.298236	1.63664	0.101707	0.182445
D89I	451.095	-0.142363	0.417705	-0.340823	0.733237	0.810595
D89L	249.45	-0.437503	0.410342	-1.06619	0.286337	0.406559
D89K	170.774	0.827968	0.405532	2.04168	0.0411831	0.0875842
D89M	0	NA	NA	NA	NA	NA
D89F	166.358	-1.28883	0.650646	-1.98085	0.0476085	0.0984603
D89P	168.111	-2.2405	0.540938	-4.14188	3.44467e-05	0.000188839
D89S	209.827	-0.232236	0.547906	-0.423861	0.671667	0.763945
D89T	374.307	0.231466	0.562794	0.41128	0.680867	0.770929
D89W	308.907	-0.614954	0.381484	-1.61201	0.106961	0.189461
D89Y	595.426	0.821282	0.219395	3.7434	0.00018155	0.000850907
D89V	291.757	0.215907	0.322203	0.670097	0.502796	0.620877
D89X	0.111948	0.115148	4.03236	0.0285561	0.977219	NA
D89B	0.320747	1.07693	4.03236	0.267073	0.789413	NA
E90A	365.153	0.54221	0.423228	1.28113	0.200149	0.307582
E90R	177.773	-0.379876	0.457354	-0.830594	0.406203	0.532148
E90N	227.548	-0.415014	0.636506	-0.65202	0.514389	0.629842
E90D	2500.58	2.46843	0.208496	11.8392	2.44716e-32	5.60935e-31
E90C	606.622	0.871363	0.305265	2.85445	0.0043112	0.0135255
E90E	4.64528e+06	1.75009	0.191054	9.16022	5.17918e-20	8.13475e-19
E90Q	294.674	-0.49154	0.274524	-1.79052	0.0733705	0.139423
E90G	1017.24	1.19496	0.271331	4.40407	1.06238e-05	6.38368e-05
E90H	204.538	-0.597634	0.268315	-2.22736	0.0259232	0.0603277
E90I	266.91	-1.16777	0.351885	-3.3186	0.000904687	0.00353348
E90L	192.487	-1.83794	0.543373	-3.38246	0.000718399	0.00288106
E90K	603.914	0.568307	0.46552	1.2208	0.222162	0.3342
E90M	1069.69	2.98173	0.256053	11.645	2.43318e-31	5.44128e-30
E90F	1303.48	3.10549	0.236741	13.1177	2.60885e-39	8.10843e-38
E90P	156.89	-0.670742	0.435478	-1.54024	0.123501	0.211561
E90S	1.17697	-0.738494	3.97677	-0.185702	0.852678	0.90095
E90T	268.74	-0.732181	0.372438	-1.96592	0.0493083	0.101277
E90W	1033.24	3.43685	0.328365	10.4666	1.23021e-25	2.45207e-24
E90Y	1725.54	3.8408	0.181811	21.1253	4.66059e-99	3.10777e-96
E90V	550.952	0.707362	0.234604	3.01513	0.00256869	0.00870269
E90X	1.30515	-2.07789	3.19454	-0.650449	0.515402	0.630604
E90B	1101.22	2.06783	0.228749	9.03974	1.57047e-19	2.28107e-18
I91A	184.414	-0.774347	0.335087	-2.31089	0.0208391	0.0503475
I91R	216.842	0.394374	0.368874	1.06913	0.285011	0.405068
I91N	301.405	1.21016	0.266119	4.54743	5.43038e-06	3.43082e-05
I91D	0	NA	NA	NA	NA	NA
I91C	629.281	1.72414	0.272784	6.32053	2.60669e-10	2.53582e-09
I91E	734.419	1.0504	0.285466	3.67959	0.000233613	0.0010703
I91Q	440.311	1.59897	0.523958	3.05171	0.00227539	0.00783936
I91G	1215.49	1.58253	0.382389	4.13855	3.49514e-05	0.00019132
I91H	33.4162	6.45296	0.899796	7.17158	7.41377e-13	8.40494e-12
I91I	2.69566e+06	0.153057	0.173025	0.884596	0.376375	0.502404
I91L	1.95254e+06	6.77055	0.190482	35.5443	1.01811e-276	3.73391e-273
I91K	127.739	-0.685809	0.556145	-1.23315	0.217521	0.328904
I91M	1974.93	4.04617	0.288096	14.0445	8.32307e-45	4.5222e-43
I91F	2379.52	4.14242	0.244957	16.9108	3.74699e-64	9.47731e-62
I91P	363.493	1.52676	0.268054	5.69573	1.22846e-08	1.07398e-07
I91S	391.844	1.16755	0.65259	1.7891	NA	NA
I91T	375.123	-0.732697	0.272881	-2.68505	0.00725199	0.0209588
I91W	605.71	1.25133	0.26326	4.75322	2.00202e-06	1.35845e-05
I91Y	0.0559738	1.07522	4.08046	0.263505	0.792161	NA
[truncated: 6,339 more rows]
